# Supplementary material for: Crystal structure of the coordination polymer catena-poly[[bis­[hy­droxy(phen­yl)acetato-κ2 O 1,O 2]zinc(II)]-μ2-1,2-bis­(pyridin-4-yl)ethane-κ2 N:N′]
Source: Acta Crystallogr E Crystallogr Commun. 2020 Nov 24;76(Pt 12):1868–70. doi: 10.1107/S2056989020014322 (PMC7784659; doi:10.1107/S2056989020014322)
Supplement: Supplementary file 1 [file e-76-01868-sup1.cif]

##############################################################################
#                                                                            #
# This CIF contains the data in a paper accepted for publication in          #
# Acta Crystallographica Section E. It conforms to the requirements of       #
# Notes for Authors for Acta Crystallographica Section E, and has been       #
# peer reviewed under the auspices of the IUCr Commission on Journals.       #
#                                                                            #
# Full details of the Crystallographic Information File format               #
# are given in the paper "The Crystallographic Information File (CIF):       #
# a New Standard Archive File for Crystallography" by S. R. Hall, F. H.      #
# Allen and I. D. Brown [Acta Cryst. (1991), A47, 655-685].                  #
#                                                                            #
# The current version of the core CIF dictionary is obtainable from          #
# ftp://ftp.iucr.org/pub/cif_core.dic.                                       #
#                                                                            #
# Software is freely available for graphical display of the structure(s)     #
# in this CIF. For information consult the CIF software page                 #
# http://www.iucr.org/resources/cif/software.                                #
#                                                                            #
# This file may be used for bona fide research purposes within the           #
# scientific community so long as proper attribution is given to the journal # 
# article from which it was obtained.                                        #
#                                                                            #
##############################################################################
data_global
_audit_creation_method     'PLATON <TABLE ACC> option'
_journal_date_recd_electronic     2020-09-30
_journal_date_accepted     2020-10-28
_journal_name_full     'Acta Crystallographica, Section E'
_journal_year     2020
_journal_volume     76
_journal_issue     12
_journal_page_first     1868
_journal_page_last     1870
_journal_paper_category     GM
_journal_paper_doi     10.1107/S2056989020014322
_journal_coeditor_code     CQ2039
_publ_contact_author_name
;
;
_publ_contact_author_address
;
;
_publ_contact_author_email     lush@mail.ypu.edu.tw
_publ_contact_author_fax     ?
_publ_contact_author_phone     ?
_publ_section_title
;\
Crystal structure of the coordination polymer
<i>catena</i>-poly[[bis[hydroxy(phenyl)acetato-\k^2^<i>O</i>^1^,<i>O</i>^2^]\
zinc(II)]-\m~2~-1,2-bis(pyridin-4-yl)ethane-\k^2^<i>N</i>:<i>N</i>']
;
_publ_section_title_footnote     .
loop_
    _publ_author_name
    _publ_author_footnote
    _publ_author_address
    'Fwu Ming, Shen' .
;
Department of Medical Laboratory Science Biotechnology, Yuanpei University,
No. 306, Yuanpei Street, Hsinchu, Taiwan 30015, ROC
;
    'Shie Fu, Lush' .
;
Department of Biotechnology, Yuanpei University, No. 306, Yuanpei Street,
Hsinchu, Taiwan 30015, ROC
;
_publ_section_synopsis
;
The synthesis and characterization of a new mandelato Zn^II^ complex with
1,2-bi(4-pyridyl)ethane is reported. The Zn cation is coordinated by two N
atoms from the 1,2-bi(4-pyridyl)ethane unit and four O atoms from two
mandelate anions in a slight distorted octahedral coordination geometry.
;
data_I
_chemical_name_systematic
;\
<i>catena</i>-Poly[[bis[hydroxy(phenyl)acetato-\
\k^2^<i>O</i>^1^,<i>O</i>^2^]zinc(II)]-\
\m~2~-1,2-bis(pyridin-4-yl)ethane-\k^2^<i>N</i>:<i>N</i>']
;
_chemical_name_common
;\
<i>catena</i>-Poly[[bis(mandelato-\k^2^<i>O</i>^1^,<i>O</i>^2^)zinc(II)]-\
\m~2~-1,2-bis(pyridin-4-yl)ethane-\k^2^<i>N</i>:<i>N</i>']
;
_chemical_formula_moiety     'C28 H26 N2 O6 Zn'
_chemical_formula_sum     'C28 H26 N2 O6 Zn'
_chemical_formula_structural     ?
_chemical_formula_iupac     '[Zn (C8 H7 O3)2 (C12 H12 N2)]'
_chemical_formula_weight     551.90
_chemical_melting_point     ?
_chemical_compound_source     'see text'
_symmetry_cell_setting     monoclinic
_symmetry_space_group_name_H-M     'C 2/c'
_symmetry_space_group_name_Hall     '-C 2yc'
loop_
    _symmetry_equiv_pos_site_id
    _symmetry_equiv_pos_as_xyz
    1 x,y,z
    2 -x,y,1/2-z
    3 -x,-y,-z
    4 x,-y,1/2+z
    5 1/2+x,1/2+y,z
    6 1/2-x,1/2+y,1/2-z
    7 1/2-x,1/2-y,-z
    8 1/2+x,1/2-y,1/2+z
_cell_length_a     25.6754(19)
_cell_length_b     9.8838(5)
_cell_length_c     10.6208(7)
_cell_angle_alpha     90
_cell_angle_beta     108.234(7)
_cell_angle_gamma     90
_cell_volume     2559.9(3)
_cell_formula_units_Z     4
_cell_measurement_reflns_used     1818
_cell_measurement_theta_min     2.8169
_cell_measurement_theta_max     29.1809
_cell_measurement_temperature     150
_cell_special_details
;
;
_exptl_crystal_description     parallelepiped
_exptl_crystal_colour     yellow
_exptl_crystal_size_max     0.35
_exptl_crystal_size_mid     0.32
_exptl_crystal_size_min     0.26
_exptl_crystal_size_rad     ?
_exptl_crystal_density_diffrn     1.432
_exptl_crystal_density_meas     ?
_exptl_crystal_density_method     'Not Measured'
_exptl_crystal_F_000     1144
_exptl_absorpt_coefficient_mu     1.005
_exptl_absorpt_correction_type     multi-scan
_exptl_absorpt_process_details
;
(CrysAlisPro; Oxford Diffraction, 2009)
;
_exptl_absorpt_correction_T_min     0.93553
_exptl_absorpt_correction_T_max     1.00000
_exptl_special_details
;
;
_diffrn_ambient_temperature     150(2)
_diffrn_radiation_type     'MoK\a'
_diffrn_radiation_wavelength     0.71073
_diffrn_radiation_source     'fine-focus sealed tube'
_diffrn_radiation_monochromator     graphite
_diffrn_measurement_device_type     'Oxford Diffraction Gemini-S CCD detector'
_diffrn_measurement_method     '\w scans'
_diffrn_detector_area_resol_mean     ?
_diffrn_reflns_number     5016
_diffrn_reflns_av_R_equivalents     0.0268
_diffrn_reflns_av_sigmaI/netI     0.0387
_diffrn_reflns_theta_min     2.82
_diffrn_reflns_theta_max     25.00
_diffrn_reflns_theta_full     25.00
_diffrn_measured_fraction_theta_max     0.999
_diffrn_measured_fraction_theta_full     0.999
_diffrn_reflns_limit_h_min     -23
_diffrn_reflns_limit_h_max     30
_diffrn_reflns_limit_k_min     -7
_diffrn_reflns_limit_k_max     11
_diffrn_reflns_limit_l_min     -12
_diffrn_reflns_limit_l_max     11
_diffrn_reflns_reduction_process
;
;
_diffrn_radiation_probe     x-ray
_refine_special_details     ?
_reflns_number_total     2270
_reflns_number_gt     1970
_reflns_threshold_expression     >2sigma(I)
_refine_ls_structure_factor_coef     Fsqd
_refine_ls_matrix_type     full
_refine_ls_R_factor_all     0.0385
_refine_ls_R_factor_gt     0.0314
_refine_ls_wR_factor_gt     0.0775
_refine_ls_wR_factor_ref     0.0816
_refine_ls_goodness_of_fit_ref     1.041
_refine_ls_restrained_S_all     1.041
_refine_ls_number_reflns     2270
_refine_ls_number_parameters     210
_refine_ls_number_restraints     0
_refine_ls_number_constraints     ?
_refine_ls_hydrogen_treatment     mixed
_refine_ls_weighting_scheme     calc
_refine_ls_weighting_details
         'calc w=1/[\s^2^(Fo^2^)+(0.0380P)^2^+2.1396P] where P=(Fo^2^+2Fc^2^)/3'
_atom_sites_solution_hydrogens     geom
_atom_sites_solution_primary     direct
_atom_sites_solution_secondary     difmap
_refine_ls_shift/su_max     0.000
_refine_ls_shift/su_mean     0.000
_refine_diff_density_max     0.427
_refine_diff_density_min     -0.405
_refine_ls_extinction_method     none
_refine_ls_extinction_coef     ?
_refine_ls_extinction_expression     ?
_refine_ls_abs_structure_details     ?
_refine_ls_abs_structure_Flack     .
loop_
    _atom_type_symbol
    _atom_type_description
    _atom_type_scat_dispersion_real
    _atom_type_scat_dispersion_imag
    _atom_type_scat_source
    Zn Zn 0.2839 1.4301 'International Tables Vol C Tables 4.2.6.8 and 6.1.1.4'
    O O 0.0106 0.0060 'International Tables Vol C Tables 4.2.6.8 and 6.1.1.4'
    N N 0.0061 0.0033 'International Tables Vol C Tables 4.2.6.8 and 6.1.1.4'
    H H 0.0000 0.0000 'International Tables Vol C Tables 4.2.6.8 and 6.1.1.4'
    C C 0.0033 0.0016 'International Tables Vol C Tables 4.2.6.8 and 6.1.1.4'
_computing_data_collection
;
CrysAlisPro (Oxford Diffraction, 2009)
;
_computing_cell_refinement
;
CrysAlisPro (Oxford Diffraction, 2009)
;
_computing_data_reduction
;
CrysAlisPro (Oxford Diffraction, 2009)
;
_computing_structure_solution
;
SHELXS97 (Sheldrick, 2008)
;
_computing_structure_refinement
;
SHELXL97 (Sheldrick, 2008)
;
_computing_molecular_graphics
;
DIAMOND (Brandenburg & Putz, 1999)
;
_computing_publication_material
;
PLATON (Spek, 2020)
;
loop_
    _atom_site_type_symbol
    _atom_site_label
    _atom_site_fract_x
    _atom_site_fract_y
    _atom_site_fract_z
    _atom_site_U_iso_or_equiv
    _atom_site_thermal_displace_type
    _atom_site_calc_flag
    _atom_site_refinement_flags
    _atom_site_occupancy
    Zn Zn 0.25000 0.25000 0.50000 0.01380(10)
                                            Uani . . 1.000
    O O1 0.25093(6) 0.37191(14) 0.65439(14) 0.0171(5) Uani . . 1.000
    O O2 0.26248(7) 0.37664(14) 0.87065(15) 0.0229(5) Uani . . 1.000
    O O3 0.28062(6) 0.11415(15) 0.65814(14) 0.0151(5) Uani . . 1.000
    N N 0.16575(7) 0.18198(19) 0.48454(18) 0.0189(6) Uani . . 1.000
    C C1 0.26431(9) 0.3184(2) 0.7677(2) 0.0146(6) Uani . . 1.000
    C C2 0.28282(9) 0.1695(2) 0.7835(2) 0.0154(7) Uani . . 1.000
    C C3 0.33972(9) 0.1537(2) 0.8826(2) 0.0164(6) Uani . . 1.000
    C C4 0.38568(10) 0.1438(2) 0.8401(2) 0.0249(7) Uani . . 1.000
    C C5 0.43745(11) 0.1262(3) 0.9311(3) 0.0349(9) Uani . . 1.000
    C C6 0.44387(11) 0.1178(3) 1.0644(3) 0.0352(9) Uani . . 1.000
    C C7 0.39842(11) 0.1278(2) 1.1077(2) 0.0319(8) Uani . . 1.000
    C C8 0.34670(10) 0.1461(2) 1.0174(2) 0.0235(7) Uani . . 1.000
    C C9 0.13113(11) 0.2581(2) 0.5259(3) 0.0279(8) Uani . . 1.000
    C C10 0.0768(3) 0.2104(9) 0.5048(9) 0.0261(19) Uani . . 0.578(14)
    C C11 0.0594(2) 0.0835(5) 0.4523(9) 0.026(2) Uani . . 0.578(14)
    C C12 0.0972(3) 0.0046(6) 0.4172(10) 0.0260(18) Uani . . 0.578(14)
    C C13 0.14957(10) 0.0569(2) 0.4432(3) 0.0310(8) Uani . . 1.000
    C C14 0.0017(3) 0.0308(7) 0.4359(5) 0.0341(17) Uani . . 0.578(14)
    C C12' 0.1046(4) 0.0024(8) 0.4827(13) 0.025(3) Uani . . 0.422(14)
    C C14' 0.0228(4) 0.0209(9) 0.5626(7) 0.028(3) Uani . . 0.422(14)
    C C10' 0.0870(5) 0.2148(13) 0.5599(12) 0.026(3) Uani . . 0.422(14)
    C C11' 0.0722(3) 0.0805(6) 0.5343(12) 0.021(2) Uani . . 0.422(14)
    H H4A 0.38160 0.14900 0.74820 0.0300 Uiso calc R 1.000
    H H7A 0.40270 0.12210 1.19970 0.0380 Uiso calc R 1.000
    H H5A 0.46860 0.12000 0.90120 0.0420 Uiso calc R 1.000
    H H6A 0.47930 0.10510 1.12650 0.0420 Uiso calc R 1.000
    H H10A 0.05140 0.26770 0.52760 0.0320 Uiso calc . 0.578(14)
    H H12A 0.08770 -0.08160 0.37700 0.0310 Uiso calc . 0.578(14)
    H H13A 0.17770 -0.00500 0.43840 0.0370 Uiso . R 1.000
    H H14A -0.02490 0.10630 0.40920 0.0410 Uiso calc . 0.578(14)
    H H14B -0.00830 -0.03820 0.36490 0.0410 Uiso calc . 0.578(14)
    H H8A 0.31580 0.15360 1.04800 0.0280 Uiso calc R 1.000
    H H9A 0.13500 0.35420 0.51880 0.0330 Uiso . R 1.000
    H H2A 0.25660 0.11780 0.81760 0.0180 Uiso calc R 1.000
    H H3A 0.2653(11) 0.036(3) 0.647(3) 0.039(8) Uiso . . 1.000
    H H10B 0.06730 0.27390 0.59920 0.0310 Uiso calc . 0.422(14)
    H H12B 0.09720 -0.09190 0.47220 0.0300 Uiso calc . 0.422(14)
    H H14C 0.00800 0.08830 0.61150 0.0340 Uiso calc . 0.422(14)
    H H14D 0.03450 -0.05930 0.62030 0.0340 Uiso calc . 0.422(14)
loop_
    _atom_site_aniso_label
    _atom_site_aniso_U_11
    _atom_site_aniso_U_22
    _atom_site_aniso_U_33
    _atom_site_aniso_U_12
    _atom_site_aniso_U_13
    _atom_site_aniso_U_23
    Zn 0.0156(2) 0.0132(2) 0.0143(2) -0.0016(2) 0.0070(2) -0.00050(10)
    O1 0.0242(9) 0.0122(7) 0.0164(8) 0.0026(7) 0.0086(6) 0.0012(6)
    O2 0.0352(10) 0.0182(8) 0.0176(8) 0.0074(7) 0.0115(7) -0.0001(6)
    O3 0.0222(9) 0.0085(7) 0.0157(8) -0.0012(7) 0.0075(6) -0.0007(6)
    N 0.0166(10) 0.0191(10) 0.0217(10) -0.0016(9) 0.0072(8) 0.0046(8)
    C1 0.0134(11) 0.0133(11) 0.0193(11) -0.0012(9) 0.0084(9) -0.0006(9)
    C2 0.0208(12) 0.0109(11) 0.0183(11) -0.0013(10) 0.0115(9) -0.0014(8)
    C3 0.0214(12) 0.0088(10) 0.0196(11) 0.0000(9) 0.0074(9) 0.0015(8)
    C4 0.0221(13) 0.0303(13) 0.0227(12) 0.0043(11) 0.0075(10) 0.0005(10)
    C5 0.0222(14) 0.0431(16) 0.0388(16) 0.0047(13) 0.0089(12) 0.0005(12)
    C6 0.0274(15) 0.0358(15) 0.0324(15) 0.0032(12) -0.0049(12) 0.0040(12)
    C7 0.0412(17) 0.0305(14) 0.0187(12) -0.0026(13) 0.0016(11) 0.0041(10)
    C8 0.0298(14) 0.0198(12) 0.0234(12) -0.0020(11) 0.0118(10) 0.0015(10)
    C9 0.0229(14) 0.0229(13) 0.0414(15) 0.0022(11) 0.0151(12) 0.0065(11)
    C10 0.014(3) 0.038(3) 0.028(4) -0.001(3) 0.009(3) -0.005(4)
    C11 0.016(2) 0.032(3) 0.030(5) -0.007(2) 0.007(3) 0.005(2)
    C12 0.024(3) 0.020(2) 0.034(4) -0.003(2) 0.009(3) -0.001(3)
    C13 0.0174(13) 0.0188(13) 0.0563(17) 0.0011(11) 0.0110(12) 0.0067(12)
    C14 0.022(3) 0.042(3) 0.040(3) -0.006(3) 0.012(2) 0.007(3)
    C12' 0.024(4) 0.016(3) 0.036(6) -0.005(3) 0.011(4) -0.002(4)
    C14' 0.026(5) 0.031(4) 0.035(4) -0.008(4) 0.020(3) 0.002(3)
    C10' 0.022(5) 0.029(4) 0.025(6) -0.004(3) 0.006(5) -0.011(5)
    C11' 0.014(3) 0.028(3) 0.021(6) -0.005(3) 0.007(3) 0.001(3)
_geom_special_details
;
 Bond distances, angles etc. have been calculated using the
 rounded fractional coordinates. All su's are estimated
 from the variances of the (full) variance-covariance matrix.
 The cell esds are taken into account in the estimation of
 distances, angles and torsion angles
;
loop_
    _geom_bond_atom_site_label_1
    _geom_bond_atom_site_label_2
    _geom_bond_site_symmetry_1
    _geom_bond_site_symmetry_2
    _geom_bond_distance
    _geom_bond_publ_flag
    Zn O1 . . 2.0290(14) yes
    Zn O3 . . 2.1013(15) yes
    Zn N . . 2.2217(19) yes
    Zn O1 . 7_556 2.0290(14) ?
    Zn O3 . 7_556 2.1013(15) ?
    Zn N . 7_556 2.2217(19) ?
    O1 C1 . . 1.260(2) yes
    O2 C1 . . 1.250(3) yes
    O3 C2 . . 1.424(2) yes
    O3 H3A . . 0.86(3) no
    N C13 . . 1.334(3) yes
    N C9 . . 1.339(3) yes
    C1 C2 . . 1.540(3) no
    C2 C3 . . 1.518(3) no
    C3 C8 . . 1.388(3) no
    C3 C4 . . 1.393(4) no
    C4 C5 . . 1.388(4) no
    C5 C6 . . 1.376(4) no
    C6 C7 . . 1.385(4) no
    C7 C8 . . 1.385(3) no
    C9 C10 . . 1.422(9) no
    C9 C10' . . 1.361(14) no
    C10 C11 . . 1.388(11) no
    C10' C11' . . 1.384(14) no
    C11 C12 . . 1.384(10) no
    C11 C14 . . 1.528(10) no
    C11' C14' . . 1.512(13) no
    C11' C12' . . 1.369(14) no
    C12 C13 . . 1.385(9) no
    C12' C13 . . 1.450(11) no
    C14 C14 . 3_556 1.519(8) no
    C14' C14' . 3_556 1.528(12) no
    C2 H2A . . 1.0000 no
    C4 H4A . . 0.9500 no
    C5 H5A . . 0.9500 no
    C6 H6A . . 0.9500 no
    C7 H7A . . 0.9500 no
    C8 H8A . . 0.9500 no
    C9 H9A . . 0.9600 no
    C10 H10A . . 0.9500 no
    C10' H10B . . 0.9500 no
    C12 H12A . . 0.9500 no
    C12' H12B . . 0.9500 no
    C13 H13A . . 0.9600 no
    C14 H14B . . 0.9900 no
    C14 H14A . . 0.9900 no
    C14' H14C . . 0.9900 no
    C14' H14D . . 0.9900 no
loop_
    _geom_contact_atom_site_label_1
    _geom_contact_atom_site_label_2
    _geom_contact_distance
    _geom_contact_site_symmetry_1
    _geom_contact_site_symmetry_2
    _geom_contact_publ_flag
    O1 O3 2.656(2) . . no
    O1 N 3.015(2) . . no
    O1 C2 2.419(2) . . no
    O1 C9 3.156(3) . . no
    O1 C13 3.123(3) . 7_556 no
    O1 C2 3.193(2) . 6_556 no
    O1 N 3.002(2) . 7_556 no
    O1 O3 3.164(2) . 7_556 no
    O2 C8 3.378(3) . 7_557 no
    O2 O3 2.572(2) . 6_556 no
    O2 C2 3.350(2) . 6_556 no
    O2 C8 3.192(3) . . no
    O2 C13 3.064(3) . 6_556 no
    O3 O1 3.164(2) . 7_556 no
    O3 N 3.024(2) . . no
    O3 C1 2.431(3) . . no
    O3 O2 2.572(2) . 6_546 no
    O3 C1 3.326(3) . 6_546 no
    O3 O1 2.656(2) . . no
    O3 N 3.092(2) . 7_556 no
    O1 H13A 2.6800 . 7_556 no
    O1 H3A 2.79(3) . 6_556 no
    O1 H9A 2.8800 . . no
    O1 H2A 2.4600 . 6_556 no
    O2 H8A 2.4400 . 7_557 no
    O2 H3A 1.72(3) . 6_556 no
    O2 H13A 2.4300 . 6_556 no
    O3 H4A 2.4900 . . no
    N O1 3.015(2) . . no
    N O3 3.024(2) . . no
    N O1 3.002(2) . 7_556 no
    N O3 3.092(2) . 7_556 no
    N H4A 2.9200 . 7_556 no
    C1 O3 3.326(3) . 6_556 no
    C2 O2 3.350(2) . 6_546 no
    C2 O1 3.193(2) . 6_546 no
    C8 O2 3.192(3) . . no
    C8 O2 3.378(3) . 7_557 no
    C13 O2 3.064(3) . 6_546 no
    C1 H3A 2.54(3) . 6_556 no
    C1 H2A 3.0900 . 6_556 no
    C5 H10A 2.9700 . 8_555 no
    C5 H14A 2.8500 . 8_555 no
    C6 H12B 3.0400 . 6_556 no
    C7 H12B 2.9100 . 6_556 no
    C7 H12A 2.8900 . 6_556 no
    C7 H9A 3.0200 . 6_546 no
    C8 H12B 2.9500 . 6_556 no
    C8 H9A 2.9700 . 6_546 no
    C9 H4A 2.9700 . 7_556 no
    C10 H14B 3.0700 . 3_556 no
    C10' H7A 2.9600 . 7_557 no
    C12' H14C 2.8900 . 3_556 no
    C13 H3A 3.09(3) . . no
    C14' H12B 3.0700 . 3_556 no
    H2A O1 2.4600 . 6_546 no
    H2A C1 3.0900 . 6_546 no
    H2A H8A 2.4700 . . no
    H3A O1 2.79(3) . 6_546 no
    H3A C13 3.09(3) . . no
    H3A O2 1.72(3) . 6_546 no
    H3A C1 2.54(3) . 6_546 no
    H4A O3 2.4900 . . no
    H4A N 2.9200 . 7_556 no
    H4A C9 2.9700 . 7_556 no
    H5A H10A 2.4000 . 8_555 no
    H6A H6A 2.5000 . 2_657 no
    H7A C10' 2.9600 . 7_557 no
    H7A H10B 2.2800 . 7_557 no
    H8A H2A 2.4700 . . no
    H8A O2 2.4400 . 7_557 no
    H9A C8 2.9700 . 6_556 no
    H9A C7 3.0200 . 6_556 no
    H9A O1 2.8800 . . no
    H10A H14A 2.5300 . . no
    H10A C5 2.9700 . 8_454 no
    H10A H5A 2.4000 . 8_454 no
    H10B H14C 2.4100 . . no
    H10B H7A 2.2800 . 7_557 no
    H12A H14B 2.4700 . . no
    H12A C7 2.8900 . 6_546 no
    H12B H14D 2.6000 . . no
    H12B C14' 3.0700 . 3_556 no
    H12B C7 2.9100 . 6_546 no
    H12B C8 2.9500 . 6_546 no
    H12B H14C 2.5700 . 3_556 no
    H12B C6 3.0400 . 6_546 no
    H13A O1 2.6800 . 7_556 no
    H13A O2 2.4300 . 6_546 no
    H14A C5 2.8500 . 8_454 no
    H14A H10A 2.5300 . . no
    H14B H12A 2.4700 . . no
    H14B C10 3.0700 . 3_556 no
    H14C H10B 2.4100 . . no
    H14C C12' 2.8900 . 3_556 no
    H14C H12B 2.5700 . 3_556 no
    H14D H12B 2.6000 . . no
loop_
    _geom_angle_atom_site_label_1
    _geom_angle_atom_site_label_2
    _geom_angle_atom_site_label_3
    _geom_angle_site_symmetry_1
    _geom_angle_site_symmetry_2
    _geom_angle_site_symmetry_3
    _geom_angle
    _geom_angle_publ_flag
    O1 Zn O3 . . . 80.02(6) yes
    O1 Zn N . . . 90.25(7) yes
    O1 Zn O1 . . 7_556 180.00 ?
    O1 Zn O3 . . 7_556 99.98(6) yes
    O1 Zn N . . 7_556 89.75(7) yes
    O3 Zn N . . . 88.73(6) yes
    O1 Zn O3 7_556 . . 99.98(6) ?
    O3 Zn O3 . . 7_556 180.00 ?
    O3 Zn N . . 7_556 91.27(6) yes
    O1 Zn N 7_556 . . 89.75(7) ?
    O3 Zn N 7_556 . . 91.27(6) ?
    N Zn N . . 7_556 180.00 ?
    O1 Zn O3 7_556 . 7_556 80.02(6) ?
    O1 Zn N 7_556 . 7_556 90.25(7) ?
    O3 Zn N 7_556 . 7_556 88.73(6) ?
    Zn O1 C1 . . . 116.96(13) yes
    Zn O3 C2 . . . 113.41(12) yes
    C2 O3 H3A . . . 111(2) no
    Zn O3 H3A . . . 115(2) no
    Zn N C13 . . . 120.03(16) yes
    Zn N C9 . . . 122.45(16) yes
    C9 N C13 . . . 117.3(2) yes
    O2 C1 C2 . . . 116.10(17) yes
    O1 C1 O2 . . . 124.67(19) yes
    O1 C1 C2 . . . 119.21(18) yes
    O3 C2 C3 . . . 110.90(18) yes
    O3 C2 C1 . . . 110.17(16) yes
    C1 C2 C3 . . . 111.79(17) no
    C2 C3 C8 . . . 120.4(2) no
    C2 C3 C4 . . . 120.78(18) no
    C4 C3 C8 . . . 118.8(2) no
    C3 C4 C5 . . . 120.5(2) no
    C4 C5 C6 . . . 120.3(3) no
    C5 C6 C7 . . . 119.7(3) no
    C6 C7 C8 . . . 120.3(2) no
    C3 C8 C7 . . . 120.5(2) no
    N C9 C10 . . . 118.8(4) yes
    N C9 C10' . . . 127.1(6) yes
    C9 C10 C11 . . . 122.6(7) no
    C9 C10' C11' . . . 116.7(10) no
    C12 C11 C14 . . . 120.9(6) no
    C10 C11 C14 . . . 122.2(6) no
    C10 C11 C12 . . . 116.9(6) no
    C12' C11' C14' . . . 120.9(7) no
    C10' C11' C12' . . . 117.1(9) no
    C10' C11' C14' . . . 122.1(9) no
    C11 C12 C13 . . . 117.1(6) no
    C11' C12' C13 . . . 123.0(7) no
    N C13 C12' . . . 116.3(4) yes
    N C13 C12 . . . 126.5(3) yes
    C11 C14 C14 . . 3_556 111.1(6) no
    C11' C14' C14' . . 3_556 113.2(7) no
    O3 C2 H2A . . . 108.00 no
    C1 C2 H2A . . . 108.00 no
    C3 C2 H2A . . . 108.00 no
    C3 C4 H4A . . . 120.00 no
    C5 C4 H4A . . . 120.00 no
    C4 C5 H5A . . . 120.00 no
    C6 C5 H5A . . . 120.00 no
    C5 C6 H6A . . . 120.00 no
    C7 C6 H6A . . . 120.00 no
    C6 C7 H7A . . . 120.00 no
    C8 C7 H7A . . . 120.00 no
    C3 C8 H8A . . . 120.00 no
    C7 C8 H8A . . . 120.00 no
    N C9 H9A . . . 116.00 no
    C10 C9 H9A . . . 116.00 no
    C10' C9 H9A . . . 117.00 no
    C9 C10 H10A . . . 119.00 no
    C11 C10 H10A . . . 119.00 no
    C9 C10' H10B . . . 122.00 no
    C11' C10' H10B . . . 122.00 no
    C11 C12 H12A . . . 122.00 no
    C13 C12 H12A . . . 121.00 no
    C13 C12' H12B . . . 119.00 no
    C11' C12' H12B . . . 118.00 no
    N C13 H13A . . . 116.00 no
    C12 C13 H13A . . . 117.00 no
    C12' C13 H13A . . . 117.00 no
    C14 C14 H14B 3_556 . . 109.00 no
    H14A C14 H14B . . . 108.00 no
    C14 C14 H14A 3_556 . . 109.00 no
    C11 C14 H14A . . . 109.00 no
    C11 C14 H14B . . . 109.00 no
    C11' C14' H14C . . . 109.00 no
    C11' C14' H14D . . . 109.00 no
    H14C C14' H14D . . . 108.00 no
    C14' C14' H14C 3_556 . . 109.00 no
    C14' C14' H14D 3_556 . . 109.00 no
loop_
    _geom_torsion_atom_site_label_1
    _geom_torsion_atom_site_label_2
    _geom_torsion_atom_site_label_3
    _geom_torsion_atom_site_label_4
    _geom_torsion_site_symmetry_1
    _geom_torsion_site_symmetry_2
    _geom_torsion_site_symmetry_3
    _geom_torsion_site_symmetry_4
    _geom_torsion
    _geom_torsion_publ_flag
    O3 Zn O1 C1 . . . . -4.48(16) no
    N Zn O1 C1 . . . . 84.19(17) no
    O3 Zn O1 C1 7_556 . . . 175.52(16) no
    N Zn O1 C1 7_556 . . . -95.81(17) no
    O1 Zn O3 C2 . . . . 3.79(14) no
    N Zn O3 C2 . . . . -86.69(14) no
    O1 Zn O3 C2 7_556 . . . -176.21(14) no
    N Zn O3 C2 7_556 . . . 93.31(14) no
    O1 Zn N C9 . . . . 25.77(19) no
    O1 Zn N C13 . . . . -148.46(19) no
    O3 Zn N C9 . . . . 105.78(19) no
    O3 Zn N C13 . . . . -68.45(19) no
    O1 Zn N C9 7_556 . . . -154.23(19) no
    O1 Zn N C13 7_556 . . . 31.54(19) no
    O3 Zn N C9 7_556 . . . -74.22(19) no
    O3 Zn N C13 7_556 . . . 111.55(19) no
    Zn O1 C1 O2 . . . . -173.77(19) no
    Zn O1 C1 C2 . . . . 4.3(3) no
    Zn O3 C2 C1 . . . . -2.7(2) no
    Zn O3 C2 C3 . . . . -127.04(14) no
    Zn N C9 C10 . . . . 176.2(4) no
    C13 N C9 C10 . . . . -9.5(5) no
    Zn N C13 C12 . . . . -173.7(5) no
    C9 N C13 C12 . . . . 11.8(6) no
    O1 C1 C2 O3 . . . . -0.9(3) no
    O1 C1 C2 C3 . . . . 122.9(2) no
    O2 C1 C2 O3 . . . . 177.3(2) no
    O2 C1 C2 C3 . . . . -58.9(3) no
    O3 C2 C3 C4 . . . . 25.8(3) no
    O3 C2 C3 C8 . . . . -152.94(18) no
    C1 C2 C3 C4 . . . . -97.6(2) no
    C1 C2 C3 C8 . . . . 83.7(2) no
    C2 C3 C4 C5 . . . . -178.5(2) no
    C8 C3 C4 C5 . . . . 0.2(3) no
    C2 C3 C8 C7 . . . . 178.15(18) no
    C4 C3 C8 C7 . . . . -0.6(3) no
    C3 C4 C5 C6 . . . . 0.3(4) no
    C4 C5 C6 C7 . . . . -0.4(4) no
    C5 C6 C7 C8 . . . . 0.0(4) no
    C6 C7 C8 C3 . . . . 0.5(3) no
    N C9 C10 C11 . . . . 5.1(10) no
    C9 C10 C11 C12 . . . . -1.7(13) no
    C9 C10 C11 C14 . . . . 177.2(6) no
    C10 C11 C12 C13 . . . . 2.9(12) no
    C14 C11 C12 C13 . . . . -176.0(6) no
    C10 C11 C14 C14 . . . 3_556 -83.6(9) no
    C12 C11 C14 C14 . . . 3_556 95.2(9) no
    C11 C12 C13 N . . . . -8.3(11) no
    C11 C14 C14 C11 . . 3_556 3_556 180.0(5) no
loop_
    _geom_hbond_atom_site_label_D
    _geom_hbond_atom_site_label_H
    _geom_hbond_atom_site_label_A
    _geom_hbond_site_symmetry_A
    _geom_hbond_distance_DH
    _geom_hbond_distance_HA
    _geom_hbond_distance_DA
    _geom_hbond_angle_DHA
    _geom_hbond_publ_flag
    O3 H3A O2 6_546 0.86(3) 1.72(3) 2.572(2) 177.3(15) yes
    C2 H2A O1 6_546 1.00 2.46 3.193(2) 129 yes
    C8 H8A O2 7_557 0.95 2.44 3.378(3) 168 yes
    C13 H13A O2 6_546 0.96 2.43 3.064(3) 124 yes
    C9 H9A Cg5 6_556 0.96 2.88 3.781(2) 157 yes
    C12' H12B Cg5 6_546 0.95 2.75 3.649(8) 159 yes
_shelx_hkl_file
;
   0   0  -2  996.65   13.81
   0   0   2 1000.00   13.74
   0   0  -3   -0.21    0.19
   0   0   3   -0.02    0.16
   0   0   4   29.43    1.28
   0   0  -4   28.35    1.31
   0   0  -5   -0.39    0.28
   0   0   5   -0.55    0.51
   0   0   6  138.05    3.75
   0   0  -6  134.70    3.80
   0   0   7   -0.18    0.29
   0   0  -7   -0.15    0.27
   0   0  -8   73.56    3.11
   0   0  -9    0.59    0.34
   0   0 -10    2.18    0.70
   0   0 -11   -0.07    0.32
   0   0 -12   15.70    1.80
   0   2   0  234.72    3.61
   0  -2   0  241.07    3.64
   0   2   1    3.69    0.29
   0  -2  -1    3.94    0.28
   0   2   1    3.83    0.26
   0  -2  -2   68.87    1.63
   0   2   2   69.96    1.57
   0   2   2   71.73    1.69
   0   2   2   69.19    1.64
   0   2   3   66.87    1.52
   0   2  -3   66.80    1.97
   0  -2  -3   62.50    1.80
   0   2   3   70.24    1.91
   0  -2  -3   67.65    1.86
   0  -2  -4  262.31    5.16
   0  -2  -4  280.93    5.17
   0   2  -4  280.05    5.18
   0   2  -4  277.99    5.48
   0  -2  -4  277.56    4.41
   0  -2  -5   17.36    1.13
   0   2  -5   17.08    1.16
   0   2   5   16.16    1.13
   0  -2  -5   17.56    0.71
   0  -2  -6  120.84    3.54
   0   2  -6  123.30    3.69
   0   2   6  120.28    3.62
   0  -2  -6  123.01    2.39
   0   2  -7    0.76    0.40
   0   2   7    0.89    0.40
   0  -2  -7    0.45    0.31
   0  -2  -8  101.40    3.63
   0   2   8   99.01    3.67
   0   2  -8   97.73    3.69
   0  -2  -9    7.87    1.07
   0   2   9    9.52    1.19
   0   2  -9    8.31    1.12
   0   2  10   39.45    2.54
   0  -2 -10   35.86    2.43
   0   2 -10   35.18    2.45
   0  -2 -11    1.86    0.73
   0   2 -11    2.02    0.64
   0   2 -12   11.00    1.54
   0  -2 -12   11.23    1.53
   0   4   0  201.43    3.62
   0  -4  -1    3.58    0.35
   0   4   1    3.54    0.33
   0   4  -1    3.26    0.41
   0   4   2  221.78    4.01
   0  -4  -2  219.46    3.89
   0   4   2  205.21    4.32
   0   4   2  209.15    3.90
   0   4   3   10.16    0.72
   0   4   3   11.50    0.76
   0   4   3    9.23    0.72
   0  -4  -3   10.69    0.69
   0  -4  -3    9.89    0.71
   0  -4  -4  375.37    6.77
   0   4  -4  383.88    7.23
   0   4   4  384.34    6.59
   0   4   4  387.59    6.78
   0   4   5    0.00    0.13
   0  -4  -5    0.22    0.22
   0   4  -5   -0.07    0.18
   0   4  -6   10.25    1.04
   0  -4  -6    7.94    0.85
   0   4  -7    0.16    0.31
   0  -4  -7    0.17    0.28
   0  -4  -8    9.80    1.18
   0   4   8    9.96    1.14
   0   4  -8   10.57    1.21
   0  -4  -9    4.70    0.83
   0   4   9    5.68    0.97
   0   4  -9    4.75    0.89
   0   4  10   44.96    2.81
   0  -4 -10   43.25    2.66
   0   4 -10   40.00    2.69
   0   4  11    0.83    0.60
   0   4 -11   -0.14    0.46
   0  -4 -11    0.28    0.31
   0  -4 -12   13.37    1.65
   0   4 -12    9.87    1.52
   0   4  12    9.63    1.44
   0   6   0    2.13    0.35
   0   6  -1    0.10    0.14
   0   6   1   -0.21    0.17
   0  -6  -1    0.05    0.14
   0   6   2   94.20    2.44
   0  -6  -2   92.60    2.43
   0   6   2   89.58    3.02
   0   6  -2   98.45    2.77
   0   6   3    4.21    0.49
   0   6   3    3.80    0.61
   0   6   4   29.35    1.55
   0   6   4   27.69    1.42
   0   6   5    4.25    0.61
   0   6   5    4.33    0.61
   0   6  -5    3.84    0.63
   0   6   6   44.81    1.92
   0  -6  -6   39.62    2.01
   0   6  -6   38.22    2.19
   0   6  -7    2.56    0.61
   0  -6  -7    2.31    0.55
   0  -6  -8    5.09    0.83
   0   6   8    4.03    0.77
   0   6  -8    4.53    0.84
   0  -6  -9    0.11    0.30
   0   6  -9    0.22    0.33
   0   6   9    0.59    0.32
   0   6 -10    2.98    0.83
   0   6  10    3.96    0.90
   0  -6 -10    3.96    0.82
   0  -6 -11    0.97    0.40
   0   6  11    1.96    0.63
   0   6 -11    2.46    0.70
   0  -6 -12    6.61    1.16
   0   8   0  185.03    4.17
   0   8  -1    0.71    0.27
   0   8   1    0.67    0.19
   0   8   2   49.33    2.44
   0   8  -2   49.96    2.10
   0   8   2   47.91    1.87
   0   8   3    0.39    0.26
   0   8   3   -0.07    0.19
   0   8  -3    0.21    0.21
   0   8   4    3.74    0.57
   0   8  -4    3.72    0.72
   0   8   4    3.62    0.65
   0   8   5    1.14    0.38
   0   8   5    0.54    0.35
   0   8  -5    0.96    0.39
   0   8  -6   43.67    2.50
   0   8   6   54.76    2.54
   0   8  -7    2.43    0.64
   0   8   7    2.22    0.55
   0   8  -8   13.87    1.56
   0   8  -9    0.38    0.38
   0   8   9    1.44    0.65
   0   8 -10    1.62    0.59
   0  10   0   34.53    2.43
   0  10   1    2.42    0.67
   0  10  -2   27.46    1.64
   0  10   2   22.80    1.90
   0  10  -3    2.58    0.52
   0  10   3    2.70    0.68
   0  10   4   13.18    1.44
   0  10  -4   13.25    1.31
   0  10  -5    2.37    0.56
   0  10   5    2.70    0.66
   0  10   6   15.13    1.55
   0  10  -6   16.31    1.58
   0  10  -7    1.18    0.50
   0  10  -7    1.14    0.50
   0  10  -8   11.55    1.47
   0  10  -9    0.10    0.37
   0  12   0    3.96    0.92
   0  12   1   -0.17    0.42
   0  12  -1    0.60    0.49
   0  12  -2   11.15    1.54
   0  12   2   10.17    1.41
   0  12  -3    1.16    0.64
   0  12   3    0.02    0.35
   0  12   4   48.83    3.20
   0  12   5    0.09    0.33
   1   1 -12    0.27    0.41
   1  -1 -12    0.02    0.48
   1   1 -11   21.16    2.00
   1  -1 -11   24.35    2.07
   1   1 -10    0.38    0.39
   1  -1 -10    0.28    0.41
   1  -1  -9    1.68    0.53
   1   1  -9    0.68    0.40
   1   1  -8    0.13    0.26
   1  -1  -8    0.54    0.24
   1  -1  -8    0.50    0.10
  -1   1   8    0.68    0.33
  -1   1   7  116.68    3.66
   1   1  -7  119.38    3.76
   1  -1  -7  120.70    3.71
   1  -1  -7  108.03    1.94
  -1   1   6   11.32    1.02
   1   1  -6   13.11    1.06
   1  -1  -6   12.97    1.04
   1  -1  -6   12.18    0.46
   1  -1  -5   95.83    1.70
   1   1  -5  100.76    2.92
   1  -1  -5  102.14    2.90
  -1   1   5   97.13    2.87
   1   1  -4    5.68    0.56
   1  -1  -4    5.77    0.58
  -1   1   4    5.88    0.57
   1  -1  -4    5.66    0.27
  -1   1   3  237.59    4.44
   1  -1  -3  251.44    4.45
   1   1  -3  248.46    4.48
   1  -1  -3  245.69    3.52
   1   1  -2   36.87    1.13
  -1   1   2   39.24    0.78
   1  -1  -2   36.25    1.11
   1   1  -1  273.84    4.01
   1  -1  -1  272.23    4.07
  -1   1   1  270.97    3.85
  -1  -1  -1  104.28    1.85
   1   1   1  105.16    1.91
  -1  -1  -1  108.13    1.82
  -1   1  -2   71.99    1.77
  -1  -1  -2   64.23    1.64
  -1  -1  -2   71.03    1.42
   1   1   2   72.14    1.71
  -1   1  -2   65.95    1.59
  -1   1  -3  398.18    6.42
  -1  -1  -3  404.60    6.55
   1   1   3  403.48    6.55
  -1   1  -3  400.14    6.70
   1   1   4   40.83    1.59
  -1   1  -4   40.03    1.67
  -1   1  -4   42.81    1.55
  -1  -1  -4   39.67    1.59
  -1  -1  -5  233.21    4.99
  -1   1  -5  230.35    5.06
   1   1   5  223.42    4.95
  -1  -1  -6    3.91    0.63
   1   1   6    5.04    0.68
  -1   1  -6    3.84    0.63
   1   1   7  124.36    3.87
  -1  -1  -7  129.78    4.04
  -1   1  -7  127.65    4.01
  -1  -1  -7  134.14    2.65
   1   1   8    1.80    0.48
  -1  -1  -8    0.91    0.30
  -1   1  -8    1.58    0.52
  -1  -1  -9    1.59    0.56
  -1   1  -9    1.20    0.46
   1   1   9    1.21    0.38
  -1   1 -10    2.61    0.68
  -1  -1 -10    2.73    0.77
  -1   1 -11   45.63    3.01
  -1  -1 -11   46.69    2.93
  -1  -1 -12   -0.23    0.43
  -1   1 -12    0.54    0.40
   1   3 -12    0.31    0.50
   1  -3 -12   -0.81    0.62
  -1   3  11   31.36    2.41
   1   3 -11   31.72    2.47
   1  -3 -11   34.00    2.46
   1   3 -10    0.49    0.33
  -1   3  10    0.19    0.40
   1  -3 -10    0.77    0.37
   1  -3  -9   64.59    3.02
  -1   3   9   62.73    3.10
   1   3  -9   62.64    3.13
  -1   3   8    0.50    0.35
   1   3  -8    0.10    0.22
   1  -3  -8    0.26    0.27
  -1   3   7   26.25    1.75
   1   3  -7   29.73    1.83
   1  -3  -7   25.51    1.67
  -1   3   6    6.20    0.77
   1  -3  -6    7.00    0.78
   1   3  -6    7.08    0.85
   1  -3  -5   24.60    1.36
   1   3  -5   25.53    1.46
   1  -3  -4   73.11    2.10
  -1   3   4   71.25    1.79
   1   3  -4   70.70    2.33
   1  -3  -4   69.44    2.19
  -1   3   3  150.50    3.25
  -1   3   3  147.05    2.97
   1  -3  -3  149.63    3.21
  -1   3   3  151.58    3.06
   1   3  -3  150.86    3.32
   1  -3  -3  151.00    3.01
  -1   3   2   15.14    0.67
  -1   3   2   16.67    0.82
   1  -3  -2   16.26    0.68
   1  -3  -1  159.37    2.67
  -1   3   1  162.43    2.68
  -1   3   0  311.09    4.76
  -1  -3   0  315.12    5.02
   1   3   0  314.61    4.98
   1   3   1  278.66    4.36
   1   3   1  270.59    4.53
  -1  -3  -1  283.85    4.54
  -1  -3  -2   19.70    0.86
   1   3   2   17.78    0.82
   1   3   2   18.38    0.89
  -1  -3  -2   19.22    0.83
   1   3   2   19.21    0.88
   1   3   3  295.15    5.04
   1   3   3  284.60    5.22
  -1  -3  -3  295.81    5.20
   1   3   3  294.49    5.21
  -1  -3  -3  289.97    5.12
  -1   3  -4    0.22    0.22
   1   3   4   -0.04    0.24
  -1  -3  -4    0.16    0.21
   1   3   4    0.21    0.17
  -1  -3  -5   51.76    2.00
  -1   3  -5   55.14    2.27
  -1  -3  -6    9.00    0.93
  -1   3  -6    9.82    1.03
   1   3   7   67.85    2.94
  -1  -3  -7   74.72    2.87
  -1   3  -7   72.16    3.02
  -1  -3  -8    5.60    0.84
   1   3   8    5.99    0.91
  -1   3  -8    5.26    0.84
  -1   3  -9   72.06    3.42
  -1  -3  -9   74.36    3.29
   1   3   9   72.20    3.37
   1   3  10   -0.23    0.38
  -1   3 -10    0.17    0.39
  -1  -3 -10   -0.28    0.42
  -1  -3 -11   13.06    1.52
   1   3  11   10.59    1.41
  -1   3 -11   10.59    1.44
  -1   3 -12    0.48    0.53
   1   3  12    0.43    0.49
  -1  -3 -12    0.47    0.34
   1  -5 -12   -0.71    0.53
  -1   5  11    3.35    0.83
   1  -5 -11    4.90    0.97
   1   5 -11    3.79    0.92
   1   5 -10    0.35    0.39
  -1   5  10    0.73    0.52
   1  -5 -10    0.33    0.34
   1   5  -9   38.78    2.50
  -1   5   9   42.10    2.64
   1  -5  -9   42.86    2.48
   1   5  -8    1.01    0.41
   1  -5  -8    1.42    0.46
  -1   5   8    1.65    0.58
   1  -5  -7   11.25    1.15
   1   5  -7   10.52    1.14
  -1   5   6    0.28    0.20
   1  -5  -6   -0.14    0.27
   1   5  -6    0.32    0.26
   1   5  -5   61.50    2.49
  -1   5   5   65.60    2.14
   1  -5  -5   63.58    2.34
   1  -5  -4    0.58    0.20
  -1   5   4    0.60    0.26
   1   5  -4    0.77    0.29
  -1   5   4    0.58    0.25
  -1   5   3   98.79    2.44
  -1   5   3   98.77    2.80
   1  -5  -3   98.22    2.39
   1   5  -2    0.27    0.22
   1  -5  -2    0.15    0.09
  -1   5   2    0.37    0.18
  -1   5   2    0.49    0.18
   1   5  -1  224.00    4.40
  -1   5   1  221.00    3.97
   1  -5  -1  234.67    4.07
  -1   5   0   68.23    1.80
   1   5   0   68.02    1.95
  -1  -5  -1  358.24    5.96
   1   5   1  347.26    5.94
  -1   5  -1  341.43    6.00
   1   5   1  352.43    5.77
  -1  -5  -2   70.24    2.05
   1   5   2   76.47    2.04
   1   5   2   78.45    2.17
   1   5   2   77.95    2.48
   1   5   3   65.45    2.07
   1   5   3   70.51    2.09
   1   5   3   68.69    2.29
   1   5   4    0.06    0.16
  -1  -5  -4    0.01    0.13
   1   5   4   -0.15    0.18
  -1   5  -5   18.14    1.36
   1   5   5   20.02    1.18
   1   5   5   18.33    1.22
  -1  -5  -5   20.23    1.27
  -1   5  -6    3.47    0.63
  -1  -5  -6    4.37    0.65
  -1   5  -7   21.97    1.72
  -1  -5  -7   20.67    1.50
  -1   5  -8    0.20    0.23
   1   5   8    0.46    0.41
  -1  -5  -8    0.25    0.24
  -1  -5  -9   68.26    3.13
   1   5   9   67.50    3.43
  -1  -5 -10    2.38    0.64
  -1   5 -10    2.06    0.58
  -1  -5 -11    5.01    0.99
   1   5  11    4.32    1.06
  -1   5 -11    4.53    1.04
  -1  -5 -12    6.20    1.18
   1  -7 -12    0.60    0.32
   1   7 -11    1.82    0.66
   1  -7 -11    0.19    0.38
   1  -7 -10    1.31    0.50
   1   7 -10    1.65    0.70
  -1   7  10    1.51    0.75
   1   7  -9    9.31    1.30
  -1   7   9    9.68    1.36
   1  -7  -9   12.56    1.38
   1   7  -8    0.16    0.23
   1   7  -7   19.36    1.63
  -1   7   7   21.04    1.39
   1   7  -6    0.04    0.27
  -1   7   6    0.01    0.18
  -1   7   5   47.52    1.97
  -1   7   5   50.17    2.23
   1   7  -5   45.85    2.26
  -1   7   4    5.68    0.63
  -1   7   4    4.51    0.72
  -1   7   3    0.54    0.28
   1   7  -3    0.42    0.20
  -1   7   3    0.35    0.15
   1  -7  -2   11.64    0.78
   1   7  -2   11.63    0.94
  -1   7   2   11.83    0.79
  -1   7   1   23.93    1.12
   1   7  -1   24.34    1.29
  -1   7   0   38.98    1.52
   1   7   0   41.81    1.68
   1   7   1   57.90    2.01
   1   7   1   59.01    2.55
  -1   7  -1   60.13    2.03
  -1   7  -2    1.02    0.33
   1   7   2    1.20    0.30
   1   7   2    1.04    0.38
   1   7   3   17.58    1.33
   1   7   3   15.06    1.02
   1   7   4    3.05    0.61
   1   7   4    2.98    0.50
  -1   7  -5   97.05    3.57
   1   7   5  109.04    3.34
   1   7   5  105.76    3.45
  -1   7  -6    0.42    0.28
   1   7   6    0.78    0.40
  -1   7  -7   17.54    1.62
  -1  -7  -8   -0.15    0.36
  -1   7  -8    0.81    0.55
  -1  -7  -9   13.09    1.38
   1   7   9   15.16    1.73
  -1  -7 -10   -0.25    0.42
   1   7  10    1.31    0.64
  -1   7 -10    1.16    0.60
  -1  -7 -11    5.60    1.04
   1   9 -10    1.86    0.66
   1   9  -9    2.22    0.70
  -1   9   9    2.37    0.79
   1   9  -8    1.36    0.59
   1   9  -7    2.82    0.70
   1   9  -6   -0.12    0.21
  -1   9   6    0.40    0.32
   1   9  -5   20.34    1.65
  -1   9   5   18.56    1.56
   1   9  -4    0.18    0.17
  -1   9   4   -0.36    0.36
   1   9  -3   13.97    1.21
  -1   9   3   11.50    1.38
   1   9  -2    8.90    0.91
  -1   9   2    7.47    0.73
  -1   9   2    6.86    1.09
   1   9  -1   12.82    1.04
  -1   9   1   10.97    0.88
   1   9   0    0.20    0.16
  -1   9   0    0.37    0.21
   1   9   1    6.92    0.73
   1   9   1    4.94    0.89
  -1   9  -1    6.63    0.74
  -1   9  -2   15.90    1.19
   1   9   2   17.11    1.18
   1   9   2   17.39    1.56
   1   9   3   11.90    0.99
  -1   9  -3   14.41    1.19
   1   9   3   13.55    1.36
  -1   9  -4   -0.03    0.21
   1   9   4    0.15    0.30
  -1   9  -5   32.61    2.11
   1   9   5   45.44    2.48
   1   9   6    1.60    0.48
  -1   9  -6    0.92    0.37
  -1   9  -7    5.77    1.03
  -1   9  -8    1.46    0.64
  -1   9  -9    2.57    0.75
  -1  11   5    7.31    1.15
  -1  11   4    0.19    0.37
   1  11  -3   52.75    3.24
  -1  11   3   48.67    2.96
  -1  11   2    3.27    0.81
   1  11  -2    3.50    0.85
  -1  11   1   17.59    1.78
   1  11  -1   16.80    1.78
  -1  11   0    7.64    1.33
   1  11   0    8.20    1.25
   1  11   1    6.95    1.16
   1  11   2    1.76    0.62
   1  11   3   32.99    2.45
   1  11   4    1.32    0.58
   1  11   5    2.23    0.81
   2   0 -12   21.36    2.09
   2   0 -11   -0.06    0.38
   2   0 -10   10.54    1.31
   2   0  -9   -0.31    0.38
   2   0  -8  174.73    5.04
   2   0  -7   -0.24    0.26
   2   0  -6  383.51    7.55
   2   0  -5   -0.07    0.24
   2   0  -4  134.41    3.20
   2   0  -3    0.05    0.15
   2   0  -2   55.41    1.38
   2   0   1    0.15    0.10
  -2   0  -2   69.88    1.74
  -2   0  -3    0.09    0.19
   2   0   3   -0.01    0.15
   2   0   4    0.50    0.28
  -2   0  -4    0.90    0.31
  -2   0  -5    0.20    0.21
   2   0   5   -0.10    0.23
  -2   0  -6  202.32    4.92
   2   0   6  191.23    4.71
   2   0   7    0.07    0.24
  -2   0  -7    0.38    0.24
  -2   0  -8  119.61    4.16
   2   0   8  124.59    4.07
  -2   0  -9    0.45    0.42
  -2   0 -10   10.15    1.32
  -2   0 -11    0.16    0.52
  -2   0 -12    1.98    0.73
   2   2 -12   14.56    1.74
   2  -2 -12   13.82    1.66
   2   2 -11   -0.42    0.48
   2  -2 -11    0.33    0.34
  -2   2  10   20.97    1.80
   2  -2 -10   22.29    1.87
   2   2 -10   22.25    1.91
  -2   2   9    4.22    0.75
   2  -2  -9    4.39    0.78
   2   2  -9    5.37    0.88
   2   2  -8   39.73    2.22
   2  -2  -8   36.48    2.08
  -2   2   8   37.99    2.16
  -2   2   7    0.32    0.28
   2  -2  -7    0.31    0.26
   2   2  -7    0.09    0.25
   2   2  -6   10.66    0.98
  -2   2   6   10.73    0.98
   2  -2  -6   10.64    0.95
  -2   2   5    0.90    0.39
   2  -2  -5    1.31    0.30
   2   2  -5    0.78    0.22
   2  -2  -4   69.13    2.18
   2   2  -4   71.87    2.20
   2  -2  -4   76.39    2.06
  -2   2   4   67.68    2.17
  -2   2   4   71.64    1.45
   2   2  -3    3.63    0.41
   2  -2  -3    4.23    0.38
   2  -2  -3    3.27    0.42
  -2   2   3    3.53    0.27
  -2   2   2    9.30    0.58
   2   2  -2   10.06    0.56
   2  -2  -2   10.42    0.46
   2  -2  -2    8.42    0.56
   2   2  -1  424.46    6.47
   2   2   0  423.88    6.29
  -2  -2  -1  583.96    8.56
   2   2   1  595.37    8.53
  -2  -2  -1  587.62    8.05
   2   2   1  577.09    8.07
  -2  -2  -2  340.23    5.30
  -2  -2  -2  346.97    5.57
  -2  -2  -2  351.15    5.41
   2   2   2  343.22    5.33
   2   2   2  337.35    5.58
  -2  -2  -3   49.12    1.64
   2   2   3   51.04    1.68
  -2  -2  -3   48.80    1.41
   2   2   3   51.53    1.59
  -2   2  -3   48.19    1.49
  -2  -2  -3   52.04    1.60
  -2  -2  -4  233.10    4.74
  -2  -2  -4  236.07    4.18
  -2   2  -4  245.59    4.62
  -2   2  -4  238.05    5.04
  -2  -2  -5    1.15    0.23
  -2   2  -5    1.62    0.41
  -2  -2  -5    1.49    0.38
  -2  -2  -6   47.97    2.12
  -2   2  -6   48.03    2.26
  -2  -2  -6   47.55    1.48
   2   2   6   44.78    2.12
   2   2   7    0.94    0.38
  -2  -2  -7    1.08    0.31
  -2   2  -7    0.76    0.29
  -2  -2  -7    1.07    0.23
  -2  -2  -8   32.06    2.04
   2   2   8   31.28    2.00
  -2   2  -8   29.71    2.03
  -2  -2  -9   13.81    1.42
  -2   2  -9   14.53    1.47
   2   2   9   14.43    1.44
   2   2  10   18.73    1.74
  -2   2 -10   16.08    1.67
  -2  -2 -10   15.40    1.59
  -2   2 -11    0.03    0.42
   2   2  11    0.50    0.50
  -2  -2 -11   -0.03    0.37
  -2   2 -12    5.31    1.15
  -2  -2 -12    5.47    1.05
   2  -4 -12    5.03    1.00
  -2   4  12    4.89    1.04
   2   4 -12    4.32    1.00
   2   4 -11    2.46    0.72
  -2   4  11    4.74    0.98
   2  -4 -11    5.29    0.96
   2   4 -10   26.04    2.12
   2  -4 -10   27.90    2.12
  -2   4  10   29.42    2.23
  -2   4   9    1.79    0.57
   2  -4  -9    0.92    0.46
   2   4  -9    0.42    0.32
   2   4  -8    2.31    0.56
  -2   4   8    2.83    0.63
   2  -4  -8    2.13    0.57
   2  -4  -7    5.74    0.82
   2   4  -7    6.91    0.90
  -2   4   7    6.16    0.90
  -2   4   6    2.73    0.36
   2  -4  -6    1.59    0.41
  -2   4   6    2.71    0.61
   2   4  -6    2.88    0.55
  -2   4   5    1.61    0.29
   2   4  -5    1.92    0.43
   2  -4  -5    0.84    0.30
   2  -4  -4  138.60    3.43
   2  -4  -4  143.81    3.12
   2   4  -4  138.20    3.51
  -2   4   4  139.71    3.11
  -2   4   3    2.09    0.38
   2  -4  -3    1.53    0.23
   2   4  -3    1.76    0.31
  -2   4   3    1.88    0.29
   2  -4  -2  196.48    3.40
  -2   4   2  201.71    3.43
   2   4  -1    2.25    0.33
  -2   4   1    1.93    0.17
   2  -4  -1    2.58    0.25
  -2  -4   0   15.42    0.83
  -2   4   0   14.29    0.65
   2   4   0   15.01    0.80
   2   4   1   25.61    0.88
   2   4   1   25.22    1.06
   2   4   1   24.92    1.24
  -2  -4  -1   28.23    1.11
  -2  -4  -2  151.91    3.26
   2   4   2  160.87    3.04
   2   4   2  153.81    3.34
  -2  -4  -3   -0.02    0.14
   2   4   3    0.32    0.16
   2   4   3   -0.32    0.24
   2   4   3    0.18    0.21
   2   4   4  214.96    4.76
   2   4   4  227.72    4.56
  -2  -4  -4  228.94    4.57
  -2   4  -5   12.64    1.13
  -2  -4  -5   10.76    0.92
   2   4   5   12.18    1.00
  -2  -4  -6   10.69    1.00
  -2   4  -6   10.50    1.09
  -2   4  -7   14.50    1.37
  -2  -4  -7   14.11    1.26
  -2   4  -8   13.94    1.46
  -2  -4  -8   16.75    1.44
   2   4   8   13.75    1.40
  -2  -4  -9    9.29    1.17
  -2   4  -9   11.15    1.32
   2   4   9   11.65    1.36
  -2   4 -10   42.90    2.82
   2   4  10   47.11    2.92
  -2  -4 -10   47.20    2.77
  -2  -4 -11    0.82    0.39
  -2   4 -11    0.09    0.38
   2   4  11    0.39    0.43
  -2  -4 -12   15.85    1.81
   2  -6 -12    3.17    0.89
  -2   6  11   -0.29    0.44
   2  -6 -11   -0.51    0.33
   2   6 -11    0.79    0.58
   2  -6 -10    3.91    0.85
  -2   6  10    4.87    0.96
   2   6 -10    4.73    0.91
   2  -6  -9    0.16    0.24
   2   6  -9    0.52    0.36
  -2   6   9    1.03    0.57
   2   6  -8    2.92    0.63
  -2   6   8    4.23    0.80
   2  -6  -8    3.80    0.75
   2  -6  -7   -0.05    0.22
  -2   6   7   -0.07    0.14
   2   6  -7   -0.56    0.33
  -2   6   6   24.79    1.36
   2   6  -6   22.95    1.61
  -2   6   5    1.17    0.32
   2   6  -5    1.07    0.34
  -2   6   4    0.70    0.24
   2  -6  -4    0.90    0.25
   2   6  -4    0.55    0.22
   2  -6  -3   13.10    0.76
   2   6  -3   13.26    1.05
  -2   6   3   11.46    0.74
   2   6  -2   98.45    2.93
  -2   6   2  103.57    2.38
   2  -6  -2  102.09    2.34
   2   6  -1   -0.07    0.18
  -2   6   1   -0.21    0.16
  -2   6   0    8.21    0.59
   2   6   0    7.49    0.66
   2   6   1    3.18    0.53
   2   6   1    2.90    0.35
   2   6   1    3.07    0.42
  -2   6  -1    3.21    0.42
   2   6   2   40.83    1.47
   2   6   2   40.08    1.64
   2   6   2   42.08    1.94
   2   6   3   -0.05    0.17
   2   6   3   -0.17    0.20
   2   6   4   40.39    1.89
   2   6   4   38.59    1.79
   2   6   5   18.35    1.27
  -2   6  -5   15.87    1.35
   2   6   5   19.56    1.35
  -2  -6  -5   17.72    1.19
  -2  -6  -6   68.54    2.63
  -2   6  -6   66.04    2.98
  -2   6  -7    0.33    0.32
  -2  -6  -7    0.45    0.36
  -2   6  -8   20.80    1.83
  -2  -6  -8   23.53    1.71
  -2  -6  -9    2.43    0.61
  -2   6  -9    2.55    0.65
   2   6   9    2.54    0.75
   2   6  10   18.25    1.91
  -2  -6 -10   15.31    1.60
  -2   6 -10   15.17    1.75
  -2  -6 -11    0.05    0.33
  -2   6 -11    0.45    0.31
  -2  -6 -12   30.20    2.44
  -2   8  10    2.75    0.82
   2   8 -10    2.10    0.68
  -2   8   9    0.38    0.36
   2   8  -9    0.40    0.41
   2   8  -8    8.80    1.16
   2   8  -7    0.14    0.38
  -2   8   7    0.39    0.32
   2   8  -6   60.34    2.85
  -2   8   6   70.44    2.85
  -2   8   5    0.05    0.25
   2   8  -5    0.39    0.20
   2   8  -4    0.27    0.18
  -2   8   4    0.45    0.28
  -2   8   4    0.59    0.21
   2   8  -3    3.47    0.61
  -2   8   3    3.99    0.48
  -2   8   3    3.45    0.63
  -2   8   2   25.69    1.22
   2   8  -2   25.61    1.56
   2   8  -1    5.57    0.68
  -2   8   1    5.68    0.55
   2   8   0   55.85    2.14
   2   8   0   57.42    2.74
  -2   8   0   57.26    1.91
   2   8   1    8.71    1.03
   2   8   1    9.10    0.82
  -2   8  -1    9.16    0.76
   2   8   2   18.76    1.50
   2   8   2   18.49    1.21
  -2   8  -2   21.00    1.26
  -2   8  -3    1.79    0.46
   2   8   3    0.68    0.31
   2   8   3    1.35    0.37
   2   8   4    1.68    0.39
   2   8   4    2.05    0.57
   2   8   5   -0.21    0.29
   2   8   5    0.02    0.24
   2   8   6  110.22    3.74
   2   8   6   97.56    3.49
  -2   8  -7    5.65    0.98
  -2   8  -8   32.05    2.40
  -2   8  -9    2.31    0.68
   2   8   9    1.57    0.63
  -2   8 -10    2.70    0.83
   2  10  -9   -0.43    0.43
   2  10  -8    8.66    1.36
   2  10  -7    0.58    0.28
  -2  10   6   16.83    1.56
   2  10  -6   16.34    1.60
   2  10  -5    0.02    0.20
  -2  10   5   -0.34    0.43
   2  10  -4   28.01    1.91
  -2  10   4   28.53    2.10
  -2  10   3    2.37    0.71
   2  10  -3    2.55    0.52
  -2  10   2   17.02    1.64
   2  10  -2   18.26    1.77
   2  10  -2   19.31    1.44
   2  10  -1    2.26    0.70
   2  10  -1    1.60    0.40
   2  10   0   32.79    2.33
   2  10   0   31.23    1.74
   2  10   1    0.39    0.36
   2  10   2   60.29    3.14
   2  10   3   -0.07    0.25
   2  10   4   15.87    1.59
  -2  10  -5    8.26    1.10
   2  10   5   10.44    1.29
  -2  10  -6    4.75    0.96
   2  10   6    5.22    0.93
  -2  10  -6    6.03    0.98
  -2  10  -7    0.62    0.33
  -2  10  -8    7.76    1.33
  -2  12   5   -0.41    0.45
  -2  12   4   38.19    2.78
  -2  12   3    3.94    0.95
   2  12  -3    4.65    1.03
   2  12  -2    4.64    1.14
  -2  12   2    7.25    1.24
  -2  12   1   -0.08    0.43
   2  12  -1    0.58    0.38
  -2  12   0    7.92    1.31
   2  12   0    5.65    1.08
   2  12   1    1.59    0.69
   2  12   2   18.14    1.90
   2  12   3    0.20    0.37
   2  12   4   28.30    2.53
   2  12   5    1.33    0.68
   3  -1 -13   11.42    1.59
   3   1 -12    1.46    0.67
   3  -1 -12    0.40    0.47
   3   1 -11   39.43    2.68
   3  -1 -11   37.24    2.57
   3   1 -10    0.22    0.33
   3  -1 -10    0.39    0.30
   3  -1  -9    5.26    0.85
   3   1  -9    4.54    0.83
   3   1  -8    0.40    0.26
   3  -1  -8    0.50    0.22
  -3   1   7   79.75    2.96
   3  -1  -7   80.07    2.94
   3   1  -7   83.02    3.05
   3   1  -6   12.29    1.01
   3  -1  -6   12.00    0.99
  -3   1   6   10.70    0.94
   3   1  -5    0.48    0.17
   3  -1  -5    0.90    0.33
   3   1  -4   12.76    0.83
  -3   1   4   13.67    0.86
   3  -1  -4   13.25    0.84
  -3   1   3    0.88    0.25
   3   1  -3    0.83    0.22
   3  -1  -3    0.68    0.20
   3   1  -2   78.00    1.58
   3  -1  -2   79.14    1.83
   3   1  -2   81.08    1.73
  -3   1   2   77.18    1.74
  -3  -1   1  459.45    6.20
  -3   1   1  443.96    6.24
  -3  -1   1  446.82    6.46
   3   1  -1  457.14    6.18
   3   1  -1  447.68    6.58
  -3  -1   0   34.07    0.99
   3  -1   0   34.99    0.75
  -3   1   0   35.70    0.74
   3   1   0   33.35    0.96
   3  -1   1   11.20    0.40
   3   1   1   10.66    0.57
  -3  -1  -1   11.34    0.47
   3  -1   2    5.47    0.38
  -3  -1  -2    5.42    0.43
   3   1   2    4.74    0.43
   3   1   2    5.18    0.47
   3   1   3    5.18    0.51
   3  -1   3    5.46    0.47
  -3  -1  -3    5.52    0.54
  -3   1  -3    4.91    0.56
   3   1   3    5.90    0.56
   3  -1   4    2.06    0.36
  -3  -1  -4    2.05    0.37
  -3   1  -4    2.02    0.42
   3  -1   5   48.67    1.89
   3   1   5   45.86    1.95
  -3  -1  -5   48.21    1.96
  -3   1  -5   50.44    2.11
  -3  -1  -6   -0.04    0.22
   3   1   6    0.07    0.20
  -3   1  -6   -0.26    0.25
   3   1   7   90.84    3.27
  -3   1  -7   87.20    3.32
  -3  -1  -7   88.98    3.30
   3   1   8    2.15    0.55
  -3   1  -8    2.19    0.60
  -3  -1  -8    2.51    0.60
  -3  -1  -9    0.38    0.37
  -3   1  -9    0.55    0.31
   3   1   9   -0.04    0.48
  -3  -1 -10    0.44    0.40
   3   1  10    0.40    0.35
  -3   1 -10   -0.23    0.28
  -3  -1 -11   37.34    2.65
  -3   1 -11   33.38    2.57
  -3   1 -12    0.57    0.45
  -3  -1 -12    2.46    0.87
   3  -3 -12    0.54    0.43
   3   3 -12    0.66    0.55
  -3   3  11   15.40    1.70
   3  -3 -11   16.57    1.70
   3   3 -11   13.86    1.61
   3  -3 -10   -0.76    0.57
   3   3 -10   -0.91    0.50
  -3   3  10   -0.36    0.36
   3   3  -9   33.04    2.20
  -3   3   9   33.95    2.20
   3  -3  -9   34.10    2.17
   3  -3  -8   -0.10    0.21
   3   3  -8    0.30    0.30
  -3   3   8    0.10    0.30
   3   3  -7   19.47    1.44
  -3   3   7   19.91    1.46
   3  -3  -7   19.36    1.41
   3   3  -6   12.91    1.08
   3  -3  -6   12.95    1.08
  -3   3   6   10.95    1.02
   3   3  -5   72.80    2.45
   3  -3  -5   77.80    2.53
  -3   3   5   71.62    2.52
  -3   3   5   73.21    1.70
   3   3  -4    0.38    0.18
   3  -3  -4    0.50    0.23
  -3   3   4    0.64    0.15
   3  -3  -4    1.08    0.30
   3  -3  -3  114.11    2.76
   3   3  -3  116.00    2.67
   3  -3  -3  112.24    2.28
  -3   3   3  112.02    2.80
   3   3  -2    5.66    0.43
  -3   3   2    5.05    0.49
  -3   3   2    5.95    0.34
   3  -3  -2    5.90    0.32
   3   3  -1   10.64    0.69
  -3  -3   0   37.44    1.24
   3   3   0   33.90    1.18
   3   3   1   27.11    0.77
   3   3   1   26.92    1.09
  -3  -3  -1   27.24    1.07
  -3  -3  -2    8.53    0.63
   3   3   2    8.95    0.53
  -3  -3  -2    9.42    0.66
  -3  -3  -2    8.91    0.52
   3   3   2    8.88    0.67
   3   3   2    8.28    0.64
   3   3   3  221.40    4.27
   3   3   3  214.47    4.49
  -3  -3  -3  217.32    4.26
  -3  -3  -3  220.64    4.11
   3   3   3  229.57    4.18
  -3  -3  -4   18.79    0.98
   3   3   4   19.85    1.19
  -3   3  -4   18.80    1.01
  -3  -3  -4   17.87    1.04
  -3  -3  -5   22.89    1.30
  -3  -3  -5   22.41    1.10
  -3   3  -5   21.64    1.44
  -3  -3  -6    0.49    0.26
  -3   3  -6    0.12    0.21
  -3  -3  -6    0.20    0.10
  -3  -3  -7   40.11    2.09
  -3  -3  -7   40.58    1.54
  -3   3  -7   43.26    2.36
   3   3   7   41.28    2.28
  -3  -3  -8    3.57    0.70
   3   3   8    5.00    0.86
  -3   3  -8    4.26    0.81
  -3   3  -9   42.79    2.64
  -3  -3  -9   45.07    2.56
   3   3   9   47.22    2.74
  -3   3 -10    0.76    0.47
   3   3  10    0.90    0.37
  -3  -3 -10    0.25    0.24
  -3  -3 -11    3.83    0.87
   3   3  11    2.54    0.64
  -3   3 -11    5.27    1.05
  -3  -3 -12    2.96    0.81
   3  -5 -12    3.00    0.83
   3   5 -12    4.34    1.04
   3  -5 -11    5.43    1.02
  -3   5  11    5.77    1.10
   3   5 -11    5.30    1.04
   3  -5 -10   -0.12    0.29
   3   5 -10    0.02    0.32
  -3   5  10    0.66    0.44
  -3   5   9   52.86    2.92
   3  -5  -9   50.08    2.70
   3   5  -9   51.98    2.85
  -3   5   8   -0.01    0.36
   3   5  -8    0.38    0.33
   3  -5  -8   -0.07    0.22
   3   5  -7   20.48    1.55
   3  -5  -7   21.05    1.54
  -3   5   7   22.43    1.67
  -3   5   6   17.03    0.99
   3  -5  -6   16.88    1.28
   3   5  -6   17.42    1.33
   3   5  -5  103.95    3.21
  -3   5   5  103.34    2.76
   3  -5  -4    6.33    0.53
   3   5  -4    7.59    0.74
   3  -5  -3   62.53    1.62
  -3   5   3   60.93    1.65
   3   5  -3   61.47    1.98
  -3   5   2    0.72    0.14
   3   5  -2    0.22    0.16
   3  -5  -2    0.39    0.13
   3   5  -1   19.30    1.09
  -3   5   1   20.35    0.74
  -3   5   0    4.55    0.38
  -3  -5   0    4.82    0.52
   3   5   0    3.80    0.47
  -3  -5  -1   13.79    0.88
   3   5   1   12.92    0.99
   3   5   1   13.40    0.88
   3   5   1   13.75    0.65
   3   5   2    4.02    0.39
   3   5   2    3.62    0.48
   3   5   2    2.70    0.46
   3   5   3   45.31    1.81
   3   5   3   45.94    1.90
   3   5   3   48.48    1.64
   3   5   4    0.16    0.21
  -3  -5  -4   -0.17    0.15
   3   5   4   -0.35    0.27
  -3  -5  -5   24.33    1.36
   3   5   5   24.38    1.50
  -3   5  -6    2.83    0.62
  -3  -5  -6    3.24    0.56
  -3  -5  -7   11.07    1.11
  -3   5  -7    9.90    1.18
  -3   5  -8    6.00    0.97
  -3  -5  -8    6.50    0.91
   3   5   8    6.31    1.03
  -3   5  -9   59.64    3.30
  -3  -5  -9   69.71    3.18
   3   5   9   64.97    3.42
  -3  -5 -10   -0.44    0.43
   3   5  10   -0.14    0.35
  -3   5 -11    7.85    1.32
  -3  -5 -11    8.72    1.23
   3   5  11    7.94    1.32
  -3  -5 -12    0.19    0.42
   3  -7 -12    0.00    0.42
   3  -7 -11    1.14    0.45
   3   7 -11   -0.01    0.41
  -3   7  10    0.69    0.54
   3   7 -10   -0.29    0.43
   3   7  -9    7.08    1.09
  -3   7   9    7.28    1.17
  -3   7   8    0.11    0.38
   3   7  -8   -0.41    0.38
  -3   7   7    8.61    0.86
   3   7  -7    6.51    0.90
   3   7  -6    2.19    0.52
  -3   7   6    2.79    0.53
  -3   7   5   14.26    1.15
   3   7  -5   13.41    1.13
  -3   7   4    1.59    0.43
   3   7  -4    1.60    0.38
  -3   7   4    1.70    0.32
   3   7  -4    1.47    0.38
   3   7  -3    5.44    0.77
   3  -7  -3    6.57    0.54
  -3   7   3    7.12    0.57
   3   7  -2   -0.11    0.19
  -3   7   2    0.01    0.10
   3   7  -1   74.27    2.96
   3   7  -1   71.78    2.46
  -3   7   1   75.06    1.93
   3   7   0   20.27    1.48
   3   7   0   19.45    1.19
  -3   7   0   18.82    0.95
   3   7   1  106.31    3.53
  -3   7  -1  105.19    2.69
   3   7   1  104.09    2.97
   3   7   2    1.82    0.30
   3   7   2    1.90    0.49
  -3   7  -2    2.02    0.38
   3   7   2    1.63    0.38
   3   7   3   12.45    1.02
   3   7   3   12.93    1.17
   3   7   4    0.01    0.17
   3   7   4    0.16    0.25
   3   7   5   80.99    2.99
   3   7   5   79.75    3.03
  -3   7  -6    0.03    0.28
   3   7   6    0.50    0.37
  -3  -7  -7    6.45    0.86
  -3   7  -7    4.63    0.86
  -3   7  -8    1.96    0.58
  -3  -7  -8    1.76    0.46
  -3  -7  -9    9.96    1.24
  -3   7  -9    9.38    1.34
   3   7  10    0.39    0.46
  -3   7 -10   -0.21    0.38
   3   9 -10    2.06    0.69
  -3   9   9    1.87    0.73
   3   9  -9    4.05    0.85
   3   9  -9    3.14    0.73
  -3   9   8    0.87    0.34
   3   9  -8    1.12    0.60
   3   9  -7    5.27    0.88
  -3   9   6    2.59    0.60
   3   9  -6    1.93    0.51
   3   9  -6    2.14    0.58
   3   9  -5    8.81    1.08
   3   9  -5    7.75    0.92
  -3   9   5    7.80    1.01
   3   9  -4    2.17    0.46
  -3   9   4    3.37    0.75
   3   9  -4    3.23    0.64
   3   9  -3   11.58    1.34
   3   9  -3   12.50    1.20
   3   9  -2    0.01    0.19
   3   9  -2   -0.12    0.32
   3   9  -1   70.59    3.26
   3   9  -1   67.37    2.63
   3   9   0   -0.03    0.25
   3   9   0    0.27    0.25
  -3   9   0    0.02    0.11
  -3   9  -1   50.14    1.92
   3   9   1   51.86    2.74
   3   9   1   49.08    2.19
  -3   9  -2    3.64    0.54
   3   9   2    3.23    0.60
   3   9   2    2.34    0.70
  -3   9  -3   12.38    1.08
   3   9   3   12.20    1.08
  -3   9  -4    0.20    0.26
   3   9   4    0.11    0.25
   3   9   4    0.15    0.27
   3   9   5   48.16    2.41
   3   9   5   53.69    2.78
   3   9   6    1.86    0.58
  -3   9  -6    0.25    0.36
  -3   9  -7   17.14    1.75
  -3   9  -8    0.00    0.31
  -3   9  -9    7.33    1.24
   3  11  -8    2.44    0.69
   3  11  -7    6.42    1.14
   3  11  -7    4.57    0.95
   3  11  -6    1.59    0.65
   3  11  -6    3.18    0.72
  -3  11   5    8.48    1.24
   3  11  -5    9.47    1.38
  -3  11   4    0.28    0.32
   3  11  -4    0.79    0.47
   3  11  -3   25.55    2.22
  -3  11   3   20.99    1.96
  -3  11   2    3.52    0.85
   3  11  -2    2.94    0.85
   3  11  -1   10.14    1.43
   3  11   0    3.66    0.83
   3  11   1    4.76    0.92
   3  11   2    0.28    0.36
   3  11   3   22.80    2.03
   3  11   4    0.34    0.42
   3  11   5    7.15    1.16
   4   0 -13   -0.73    0.58
   4   0 -12   13.55    1.59
   4   0 -11    0.15    0.29
   4   0 -10    1.11    0.46
   4   0  -9    0.54    0.36
   4   0  -8  148.97    4.54
   4   0  -7   -0.19    0.27
   4   0  -6  135.21    3.71
   4   0  -5    0.31    0.27
   4   0  -4    5.50    0.54
  -4   0   3    0.10    0.05
   4   0  -3    0.42    0.20
   4   0  -2  127.18    2.45
   4   0  -1    0.02    0.08
   4   0   0  115.39    2.10
   4   0   1    0.01    0.12
   4   0   2   76.27    2.01
  -4   0  -3    0.09    0.21
   4   0   4    2.07    0.48
  -4   0  -4    2.52    0.44
   4   0   5    0.43    0.25
  -4   0  -5    0.21    0.22
  -4   0  -6   21.88    1.46
   4   0   6   20.95    1.34
  -4   0  -7   -0.14    0.22
   4   0   7    0.00    0.26
  -4   0  -8    0.35    0.25
   4   0   8    0.39    0.29
  -4   0  -9   -0.11    0.42
  -4   0 -10    4.14    0.89
  -4   0 -11    0.31    0.37
  -4   0 -12    8.02    1.31
   4  -2 -13    0.76    0.64
   4  -2 -12   21.27    2.05
   4   2 -12   21.21    2.08
   4   2 -11    7.47    1.22
   4  -2 -11    7.20    1.15
   4  -2 -10   24.27    1.92
   4   2 -10   23.80    1.95
  -4   2   9    2.88    0.68
   4  -2  -9    2.23    0.58
   4   2  -9    2.42    0.65
   4   2  -8   56.89    2.67
   4  -2  -8   51.68    2.53
  -4   2   8   50.33    2.51
   4  -2  -7   16.45    1.28
   4   2  -7   15.15    1.21
  -4   2   7   16.24    1.28
   4  -2  -6   26.43    1.52
  -4   2   6   26.16    1.52
   4   2  -6   28.79    1.59
   4  -2  -5  134.18    3.40
  -4   2   5  125.64    3.34
   4   2  -5  133.89    3.36
   4  -2  -4  165.68    3.69
  -4  -2   4  174.44    3.68
   4   2  -4  165.31    3.60
  -4   2   3   12.50    0.71
   4   2  -3   12.58    0.72
  -4  -2   3   13.27    0.74
   4   2  -3   12.45    0.68
   4  -2  -3   11.96    0.78
   4   2  -2    6.15    0.41
  -4   2   2    6.80    0.46
   4   2  -2    7.05    0.53
  -4  -2   2    7.43    0.43
   4   2  -1  211.55    3.79
   4   2  -1  204.70    3.08
  -4  -2   1  213.10    3.08
  -4  -2   1  214.27    3.80
  -4   2   0   34.09    0.81
   4   2   0   33.87    1.16
   4   2   1    0.40    0.14
  -4  -2  -1    0.36    0.17
  -4  -2  -1    0.14    0.08
   4   2   2   17.13    0.91
   4   2   2   16.91    0.76
  -4   2  -2   16.85    0.68
  -4  -2  -2   18.70    0.87
  -4  -2  -2   17.43    0.76
   4   2   3   21.13    1.13
   4   2   3   22.39    1.03
  -4   2  -3   21.66    0.93
  -4  -2  -3   20.08    0.97
  -4  -2  -3   21.27    1.01
  -4  -2  -4   45.99    1.55
  -4   2  -4   42.50    1.91
   4   2   4   43.81    1.84
  -4  -2  -4   44.19    1.70
  -4   2  -4   46.85    1.61
  -4  -2  -5    2.49    0.48
  -4  -2  -5    3.22    0.41
  -4   2  -5    3.03    0.53
   4   2   6   13.41    1.18
  -4   2  -6   12.15    1.14
  -4  -2  -6   13.22    1.14
  -4  -2  -6   15.86    0.92
  -4  -2  -7    0.59    0.34
  -4   2  -7   -0.13    0.23
  -4  -2  -7    0.26    0.18
   4   2   7   -0.45    0.26
   4   2   8   14.40    1.38
  -4   2  -8   17.38    1.57
  -4  -2  -8   18.76    1.57
  -4   2  -9   30.57    2.23
  -4  -2  -9   28.59    2.06
   4   2   9   28.09    2.07
  -4   2 -10   21.52    1.96
  -4  -2 -10   21.62    1.90
   4   2  10   22.44    1.93
   4   2  11    1.61    0.69
  -4   2 -11    2.07    0.64
  -4  -2 -11    1.29    0.55
  -4  -2 -12    5.43    1.07
   4  -4 -12    9.16    1.39
   4   4 -12    8.53    1.43
   4  -4 -11    2.20    0.74
   4   4 -11    2.57    0.76
  -4   4  11    1.93    0.66
   4   4 -10   62.66    3.30
   4  -4 -10   67.14    3.30
  -4   4  10   61.99    3.28
   4   4  -9    1.02    0.47
  -4   4   9    0.03    0.38
   4  -4  -9    0.12    0.26
  -4   4   8    4.20    0.77
   4   4  -8    4.90    0.79
   4  -4  -8    4.93    0.81
   4  -4  -7    5.40    0.79
  -4   4   7    5.34    0.79
   4   4  -7    6.26    0.81
  -4   4   6    3.77    0.63
  -4   4   6    3.28    0.35
   4  -4  -6    2.65    0.51
   4   4  -5    9.19    0.84
   4  -4  -5   10.01    0.72
  -4   4   5   10.69    0.68
   4  -4  -5    9.68    0.92
   4   4  -4  170.98    3.84
   4  -4  -4  169.89    3.30
   4  -4  -3    0.50    0.10
   4   4  -3    1.12    0.23
  -4   4   2  134.01    2.30
   4   4  -2  146.43    2.79
   4   4  -2  148.94    3.41
   4  -4  -2  138.15    2.26
   4   4  -1    1.83    0.34
  -4   4   1    1.80    0.16
  -4  -4   0    0.50    0.22
   4   4   0    0.08    0.05
   4   4   0    0.37    0.14
   4   4   1   72.37    2.30
   4   4   1   69.68    2.10
   4   4   1   72.67    1.50
  -4  -4  -1   74.41    2.13
   4   4   2   75.37    2.30
   4   4   2   74.93    2.34
  -4  -4  -2   76.95    1.80
   4   4   2   81.09    1.83
   4   4   3    1.32    0.35
   4   4   3    1.22    0.26
   4   4   3    1.33    0.28
  -4  -4  -3    0.76    0.23
  -4  -4  -4   73.15    2.23
   4   4   4   74.93    2.56
  -4   4  -5    0.35    0.21
   4   4   5    0.58    0.30
  -4  -4  -5    0.11    0.16
  -4   4  -6   14.65    1.34
  -4  -4  -6   15.44    1.19
  -4  -4  -7    0.05    0.24
  -4   4  -7    0.36    0.36
  -4   4  -8   41.45    2.56
  -4  -4  -8   47.33    2.46
   4   4   8   43.32    2.58
  -4  -4  -9    0.36    0.41
  -4   4  -9    0.86    0.44
  -4   4 -10   22.33    2.13
   4   4  10   24.27    2.14
  -4  -4 -10   20.83    1.87
  -4  -4 -11    3.57    0.87
   4   4  11    5.72    1.15
  -4   4 -11    5.20    1.08
  -4  -4 -12    7.06    1.18
   4   6 -12    9.10    1.44
   4  -6 -12   10.60    1.46
   4   6 -11    0.20    0.36
   4  -6 -11    1.29    0.62
  -4   6  11    0.34    0.34
   4  -6 -10   25.01    2.04
   4   6 -10   22.88    2.01
  -4   6  10   24.53    2.12
  -4   6   9    0.35    0.47
   4  -6  -9   -0.03    0.31
   4   6  -9    0.62    0.38
   4  -6  -8   16.03    1.49
  -4   6   8   17.73    1.64
   4   6  -8   16.06    1.50
  -4   6   7    0.14    0.30
  -4   6   7    0.16    0.20
   4   6  -7    0.50    0.31
   4   6  -6   53.67    2.41
  -4   6   6   56.37    2.10
  -4   6   5   24.11    1.38
   4  -6  -5   23.41    1.13
   4   6  -5   22.93    1.42
   4  -6  -4    2.36    0.32
   4   6  -4    2.68    0.46
   4   6  -3    0.06    0.12
  -4   6   3    0.14    0.10
   4   6  -3    0.32    0.19
   4  -6  -3    0.25    0.12
   4   6  -2  126.90    3.76
   4   6  -2  127.95    3.45
  -4   6   2  121.03    2.36
  -4   6   1   43.11    1.18
   4   6  -1   40.24    1.76
   4   6   0   65.21    2.25
   4   6   0   63.64    2.56
  -4   6   0   67.37    1.73
   4   6   1    1.14    0.19
   4   6   1    0.92    0.24
   4   6   1    1.19    0.37
  -4   6  -1    1.24    0.25
   4   6   2   54.25    2.08
   4   6   2   52.49    2.30
   4   6   2   54.67    1.58
   4   6   3   22.29    1.07
   4   6   3   20.22    1.27
   4   6   3   22.22    1.42
   4   6   4   25.00    1.55
   4   6   4   28.13    1.61
   4   6   5    1.59    0.42
  -4  -6  -5    1.24    0.33
  -4   6  -6   63.98    3.03
   4   6   6   72.63    2.97
  -4  -6  -6   68.98    2.62
  -4  -6  -7    1.16    0.38
  -4   6  -7    1.74    0.61
  -4   6  -8   42.83    2.75
  -4  -6  -8   49.39    2.50
  -4  -6  -9    7.88    1.11
   4   6   9    7.56    1.19
  -4   6  -9    6.82    1.16
   4   6  10   12.94    1.67
  -4   6 -10    9.27    1.41
  -4  -6 -10    9.73    1.27
  -4  -6 -11   -0.40    0.42
   4   8 -11   -0.58    0.49
   4   8 -10    0.82    0.52
  -4   8  10    0.30    0.46
   4   8  -9   -0.22    0.31
  -4   8   9    0.24    0.35
   4   8  -9    0.27    0.38
   4   8  -8   11.27    1.32
  -4   8   8   12.50    1.44
  -4   8   7    0.10    0.19
   4   8  -7    0.59    0.34
   4   8  -6   55.08    2.60
  -4   8   6   61.74    2.64
  -4   8   5   14.16    1.25
   4   8  -5   13.34    1.33
   4   8  -5   12.97    1.15
   4   8  -4    2.62    0.62
   4   8  -4    2.83    0.56
   4   8  -4    3.08    0.52
   4   8  -3   -0.12    0.38
   4   8  -3    0.24    0.22
   4   8  -3    0.52    0.19
  -4   8   3    0.31    0.11
  -4   8   2   27.97    1.06
   4   8  -2   30.07    1.99
   4   8  -2   27.64    1.64
  -4   8   1    7.37    0.55
   4   8  -1    8.07    1.06
   4   8  -1    5.61    0.73
   4   8   0   60.38    2.81
  -4   8   0   57.52    1.78
   4   8   0   55.65    2.28
  -4   8  -1   29.39    1.34
   4   8   1   28.03    1.56
   4   8   1   27.35    1.89
   4   8   2   37.72    2.21
  -4   8  -2   38.90    1.73
   4   8   2   40.05    1.92
   4   8   3    0.78    0.41
   4   8   3    0.94    0.33
   4   8   4   13.18    1.18
   4   8   4   15.40    1.42
   4   8   5    2.36    0.62
   4   8   5    1.77    0.48
  -4   8  -6   34.84    2.36
   4   8   6   45.71    2.42
  -4   8  -7   -0.21    0.38
  -4   8  -8   10.12    1.40
  -4   8  -9    1.35    0.59
   4  10  -9    0.89    0.45
   4  10  -9   -0.19    0.57
   4  10  -8    9.94    1.42
  -4  10   8    7.08    1.22
   4  10  -8    7.67    1.27
   4  10  -7    0.52    0.35
   4  10  -7    0.51    0.33
   4  10  -6   16.13    1.72
  -4  10   6   19.52    1.67
   4  10  -6   18.56    1.72
  -4  10   5    2.03    0.54
   4  10  -5    1.88    0.56
   4  10  -5    2.84    0.78
   4  10  -4   39.24    2.31
  -4  10   4   39.61    2.47
   4  10  -4   38.71    2.64
   4  10  -3   -0.17    0.35
   4  10  -3   -0.14    0.32
   4  10  -2   11.28    1.40
   4  10  -2   13.56    1.24
   4  10  -1   17.18    1.70
   4  10  -1   18.53    1.42
   4  10   0    3.51    0.77
   4  10   0    3.64    0.66
   4  10   1    5.73    0.77
   4  10   1    5.80    1.02
   4  10   2   21.24    1.86
   4  10   2   21.26    1.51
   4  10   3    1.81    0.59
   4  10   4   10.54    1.32
   4  10   5    1.71    0.60
   4  10   6    1.87    0.58
  -4  10  -6    1.96    0.56
  -4  10  -7    0.96    0.59
  -4  10  -8    4.15    0.95
  -4  12   5    2.50    0.72
  -4  12   4   35.13    2.65
   4  12  -3    2.26    0.73
  -4  12   3    1.17    0.56
   4  12  -2    1.06    0.60
  -4  12   2    1.60    0.53
   4  12  -1    0.44    0.41
   4  12   0    1.59    0.72
   4  12   1    1.43    0.63
   4  12   2   13.20    1.64
   4  12   3    0.00    0.33
   4  12   4   23.30    2.19
   4  12   5   10.46    1.49
   5   1 -13    8.26    1.38
   5  -1 -13    8.92    1.39
   5   1 -12   -0.35    0.36
   5  -1 -12    0.65    0.51
   5   1 -11   54.96    3.12
   5  -1 -11   50.51    2.97
   5  -1 -10    0.66    0.36
   5   1 -10    1.61    0.57
   5   1  -9   24.06    1.79
   5  -1  -9   21.46    1.68
   5   1  -8    0.14    0.22
   5   1  -8    0.23    0.07
   5  -1  -8    0.19    0.24
   5   1  -7  142.39    2.51
   5  -1  -7  144.37    4.12
   5   1  -7  143.31    4.13
   5   1  -6   20.66    1.30
   5   1  -6   19.96    0.71
   5  -1  -6   18.69    1.28
   5  -1  -5  108.88    3.02
   5   1  -5  104.78    2.02
   5   1  -4    0.24    0.16
  -5  -1   4    0.80    0.24
   5   1  -4    0.59    0.14
   5  -1  -4    0.49    0.26
  -5  -1   3   62.76    1.45
   5  -1  -3   63.03    1.73
   5   1  -3   62.22    1.71
   5   1  -3   61.69    1.43
   5  -1  -3   57.29    1.78
  -5  -1   3   64.84    1.73
  -5  -1   2   79.92    1.74
  -5  -1   2   77.92    1.71
   5  -1  -2   73.94    1.71
   5   1  -2   76.93    1.72
   5   1  -2   78.09    1.71
  -5  -1   1  311.37    4.85
   5  -1  -1  315.50    4.37
  -5  -1   1  303.72    4.43
  -5   1   1  304.20    4.37
   5   1   0    1.54    0.25
   5  -1   0    2.00    0.22
  -5   1   0    1.98    0.21
  -5   1  -1    1.40    0.23
   5  -1   1    0.97    0.21
   5   1   1    1.05    0.25
  -5  -1  -2   38.26    1.28
   5  -1   2   41.18    1.16
  -5   1  -2   39.75    1.44
   5   1   2   42.56    1.49
  -5  -1  -3    3.99    0.49
   5   1   3    5.25    0.57
   5  -1   3    4.54    0.45
  -5  -1  -4   17.62    1.08
  -5   1  -4   17.35    1.17
   5  -1   4   18.32    1.02
   5   1   4   17.99    1.21
  -5  -1  -5   34.52    1.70
   5  -1   5   35.54    1.61
  -5   1  -5   37.18    1.88
   5   1   5   34.84    1.70
   5  -1   6    1.30    0.38
   5   1   6    1.28    0.40
  -5  -1  -6    1.64    0.42
  -5   1  -6    1.11    0.38
  -5   1  -7  110.24    3.87
   5   1   7  116.94    3.77
  -5  -1  -7  113.59    3.81
  -5   1  -8   -0.16    0.25
   5   1   8    0.23    0.34
  -5  -1  -8    0.12    0.29
  -5  -1  -9    2.80    0.73
   5   1   9    3.25    0.71
  -5   1  -9    3.59    0.85
   5   1  10    0.16    0.45
  -5   1 -10    1.00    0.48
  -5  -1 -10    0.86    0.53
  -5   1 -11    8.52    1.32
  -5  -1 -11    8.72    1.33
  -5  -1 -12   -0.15    0.44
   5  -3 -12    0.91    0.54
   5   3 -12    0.69    0.51
   5  -3 -11   16.56    1.70
   5   3 -11   21.17    1.96
  -5   3  10    6.40    1.02
   5   3 -10    5.95    1.02
   5  -3 -10    6.58    1.01
  -5   3   9   35.06    2.24
   5   3  -9   33.60    1.45
   5  -3  -9   33.96    2.20
   5   3  -9   34.26    2.22
   5   3  -8    1.62    0.37
  -5   3   8    1.99    0.56
   5   3  -8    2.54    0.56
   5  -3  -8    1.37    0.49
   5   3  -7   16.43    0.97
   5   3  -7   15.66    1.25
  -5   3   7   15.27    1.29
   5  -3  -7   15.41    1.27
  -5   3   6    8.80    0.44
  -5   3   6    8.52    0.90
   5  -3  -6    9.52    0.93
   5   3  -6    8.79    0.71
   5   3  -6    9.46    0.89
   5   3  -5   46.02    1.66
   5   3  -5   45.26    1.85
  -5   3   5   43.83    1.90
   5  -3  -5   44.85    1.92
   5  -3  -5   47.52    1.62
  -5  -3   4    2.09    0.33
   5  -3  -4    1.93    0.40
   5   3  -4    2.01    0.35
  -5   3   4    1.97    0.37
   5   3  -4    1.36    0.28
   5  -3  -4    1.67    0.24
   5   3  -3   75.32    2.17
   5  -3  -3   77.30    1.61
   5   3  -3   73.96    1.94
   5   3  -2   20.69    1.10
   5   3  -2   20.62    1.04
   5   3  -2   21.47    0.77
   5   3  -1   33.76    1.30
   5   3  -1   23.89    0.61
  -5  -3   0    9.50    0.68
  -5  -3   0   11.03    0.76
   5   3   0    9.42    0.69
  -5  -3  -1  139.77    3.21
   5   3   1  146.98    2.27
   5   3   1  142.60    3.20
  -5  -3  -1  149.07    3.16
   5   3   2    0.64    0.16
  -5  -3  -2    0.35    0.13
   5   3   2    0.76    0.27
  -5  -3  -2    0.43    0.24
   5   3   3  126.58    3.33
   5   3   3  134.91    2.97
  -5   3  -3  132.28    2.75
  -5  -3  -3  130.71    2.91
   5   3   4    0.72    0.30
  -5  -3  -4    0.36    0.22
  -5   3  -4    0.49    0.19
   5   3   5    1.07    0.35
  -5   3  -5    0.85    0.35
  -5  -3  -5    0.53    0.25
  -5  -3  -6    5.16    0.73
  -5   3  -6    4.95    0.77
  -5  -3  -7    2.35    0.57
  -5   3  -7    2.96    0.70
   5   3   8    4.73    0.90
  -5  -3  -8    3.67    0.75
  -5   3  -9   24.59    2.06
   5   3   9   27.98    2.12
  -5  -3  -9   24.64    1.91
  -5   3 -10    1.81    0.66
   5   3  10    1.05    0.54
  -5  -3 -10    1.81    0.54
  -5   3 -11   10.51    1.49
  -5  -3 -11   10.51    1.49
   5   3  11   12.20    1.58
  -5  -3 -12    0.30    0.35
   5   5 -12    1.31    0.68
   5  -5 -12    1.06    0.47
  -5   5  12    0.61    0.42
  -5   5  11    2.22    0.66
   5   5 -11    3.48    0.86
   5  -5 -11    2.79    0.66
   5   5 -10    2.60    0.77
   5  -5 -10    2.19    0.61
  -5   5  10    1.06    0.46
   5   5  -9   35.05    2.30
   5   5  -9   38.16    1.94
  -5   5   9   33.89    2.31
   5  -5  -9   35.58    2.27
   5   5  -8   -0.02    0.26
  -5   5   8    0.13    0.27
   5  -5  -8    0.12    0.35
   5  -5  -7   20.29    1.56
  -5   5   7   22.03    1.06
  -5   5   7   21.95    1.62
   5   5  -7   21.93    1.56
  -5   5   6   21.72    1.52
  -5   5   6   22.46    1.12
   5   5  -6   21.26    1.43
   5   5  -5   57.45    2.17
   5  -5  -5   52.28    1.68
   5   5  -4    3.99    0.50
   5   5  -4    3.68    0.59
   5  -5  -4    3.61    0.38
   5   5  -3   90.43    2.95
   5  -5  -3   91.41    1.81
   5   5  -3   92.47    2.96
   5   5  -2    2.70    0.48
   5   5  -2    2.91    0.32
  -5   5   2    1.78    0.18
  -5   5   1    9.15    0.37
   5   5  -1    7.81    0.71
   5   5   0    1.27    0.31
  -5   5   0    1.49    0.21
   5   5   0    1.26    0.15
   5   5   1   68.30    2.46
   5   5   1   63.37    1.44
   5   5   2    0.36    0.21
   5   5   2    0.40    0.11
   5   5   2    0.48    0.22
   5   5   3   70.38    2.51
   5   5   3   67.19    2.42
  -5  -5  -3   68.08    1.93
   5   5   3   73.26    1.98
   5   5   4    1.47    0.35
  -5  -5  -4   -0.10    0.18
  -5  -5  -5   21.21    1.26
   5   5   5   23.09    1.53
  -5  -5  -6    0.33    0.33
  -5   5  -6    0.13    0.35
   5   5   6    0.30    0.32
  -5  -5  -7    0.90    0.39
  -5   5  -7    1.11    0.43
  -5  -5  -8    0.39    0.37
  -5   5  -8    2.16    0.66
  -5   5  -9   18.59    1.83
   5   5   9   21.05    1.97
  -5  -5  -9   19.95    1.75
  -5  -5 -10    5.49    0.97
  -5   5 -10    3.98    0.93
   5   5  10    5.37    1.12
  -5  -5 -11   14.50    1.62
  -5  -5 -12    0.18    0.40
  -5   7  11    4.52    1.06
   5   7 -11    3.98    0.92
   5   7 -10    0.67    0.51
  -5   7  10    0.42    0.45
  -5   7   9   19.76    1.87
   5   7  -9   21.99    1.70
   5   7  -9   20.98    1.81
  -5   7   8    2.76    0.69
   5   7  -8    3.45    0.69
   5   7  -8    3.01    0.64
   5   7  -7   35.82    2.16
  -5   7   7   33.24    2.15
   5   7  -7   33.54    2.05
  -5   7   7   36.58    1.77
  -5   7   6    9.26    0.90
   5   7  -6   10.12    1.04
   5   7  -6   11.94    1.27
   5   7  -5   43.77    2.03
   5   7  -5   44.21    2.36
   5   7  -5   45.77    2.39
   5   7  -4    3.66    0.66
   5   7  -4    4.54    0.74
   5   7  -4    4.22    0.57
   5   7  -3   61.91    2.55
   5   7  -3   56.83    1.98
   5   7  -3   60.36    2.72
   5   7  -2    1.41    0.27
   5   7  -2    0.90    0.38
   5   7  -2    0.78    0.37
  -5   7   2    0.97    0.15
   5   7  -1   54.13    2.53
  -5   7   1   55.57    1.41
   5   7  -1   54.79    2.23
   5   7   0    2.13    0.26
   5   7   0    1.71    0.38
  -5   7   0    2.22    0.29
   5   7   0    2.12    0.48
   5   7   1   33.58    1.68
  -5   7  -1   33.48    1.33
   5   7   1   27.08    0.97
   5   7   1   27.23    1.85
   5   7   2    0.17    0.11
   5   7   2    0.10    0.21
   5   7   2    0.14    0.23
   5   7   3    6.32    0.78
   5   7   3    5.36    0.81
   5   7   4    0.38    0.37
   5   7   4    0.22    0.24
   5   7   5  122.20    4.01
  -5   7  -6    7.61    1.06
   5   7   6    7.68    0.95
  -5  -7  -7   17.45    1.35
  -5   7  -7   13.99    1.58
  -5   7  -8   -0.26    0.40
  -5   7  -9    5.33    1.06
   5   9  -9   18.27    1.78
  -5   9   9   18.50    1.92
   5   9  -9   13.52    1.50
   5   9  -8   -0.38    0.58
   5   9  -8    0.79    0.41
  -5   9   8   -0.16    0.37
   5   9  -8    0.59    0.44
   5   9  -7   18.51    1.58
   5   9  -7   21.40    1.90
   5   9  -6    4.04    0.79
  -5   9   6    2.74    0.61
   5   9  -6    4.14    0.82
   5   9  -6    2.91    0.58
   5   9  -5   24.85    1.60
  -5   9   5   26.94    1.88
   5   9  -5   28.67    2.13
   5   9  -5   30.08    2.08
   5   9  -4    1.13    0.44
   5   9  -4    0.83    0.41
   5   9  -3   21.87    1.59
   5   9  -3   18.91    1.72
   5   9  -2    0.85    0.32
   5   9  -2    0.96    0.45
   5   9  -1   35.15    1.94
   5   9  -1   35.54    2.31
   5   9   0    0.71    0.51
   5   9   0    0.80    0.32
   5   9   1   28.99    2.27
   5   9   1   36.55    1.97
   5   9   2    0.38    0.31
   5   9   2    1.27    0.40
   5   9   3    5.09    0.87
  -5   9  -3    5.11    0.71
   5   9   3    5.37    0.80
   5   9   4   -0.31    0.37
   5   9   4   -0.12    0.29
   5   9   5   35.33    2.16
   5   9   5   39.51    2.45
  -5   9  -6    3.02    0.71
   5   9   6    2.27    0.56
  -5   9  -7   24.10    2.14
  -5   9  -8   -0.02    0.32
   5  11  -8    1.92    0.64
  -5  11   8    1.00    0.45
   5  11  -7    7.96    1.22
   5  11  -7    9.68    1.43
   5  11  -6    0.49    0.25
   5  11  -6    0.33    0.32
   5  11  -5   13.69    1.46
   5  11  -5   14.27    1.70
  -5  11   5   13.12    1.51
   5  11  -4   -0.49    0.37
   5  11  -4   -0.22    0.24
  -5  11   4   -0.05    0.25
   5  11  -3   10.02    1.43
   5  11  -3   10.08    1.17
   5  11  -2    0.34    0.17
   5  11  -2   -0.48    0.44
   5  11  -1   10.88    1.51
   5  11   0    3.41    0.85
   5  11   1   26.34    2.21
   5  11   2   -0.02    0.32
   5  11   3   27.30    2.32
   5  11   4    1.86    0.75
   5  11   5    0.10    0.31
  -5  11  -6    0.20    0.42
  -5  11  -7    7.45    1.26
   6   0 -13   -0.01    0.51
   6   0 -12   18.74    1.88
   6   0 -11    0.86    0.46
   6   0 -10    2.14    0.57
   6   0  -9   -0.23    0.27
   6   0  -8  170.07    4.85
   6   0  -7   -0.33    0.24
   6   0  -6   48.56    2.08
   6   0  -5    0.31    0.24
  -6   0   4   11.43    0.44
   6   0  -4   11.02    0.81
   6   0  -3    0.12    0.14
   6   0  -2    1.84    0.27
   6   0  -2    1.21    0.21
   6   0  -1    0.44    0.14
  -6   0   1    0.04    0.09
   6   0   0  678.74    9.81
   6   0   1    0.05    0.14
   6   0   2    0.13    0.16
  -6   0  -3    0.15    0.16
   6   0   3    0.04    0.22
  -6   0  -4   15.54    1.10
   6   0   4   17.51    1.04
   6   0   5   -0.09    0.20
  -6   0  -5   -0.40    0.28
  -6   0  -6   69.39    2.76
   6   0   6   65.68    2.54
   6   0   7   -0.01    0.24
  -6   0  -7   -0.07    0.27
  -6   0  -8   -0.11    0.26
   6   0   8    0.80    0.40
  -6   0  -9    0.29    0.37
   6   0   9   -0.08    0.37
  -6   0 -10   14.90    1.67
  -6   0 -11    0.21    0.60
   6  -2 -13    1.90    0.74
   6   2 -13    1.77    0.70
   6  -2 -12   24.93    2.21
   6   2 -12   23.33    2.15
   6  -2 -11    0.63    0.32
   6   2 -11    0.47    0.39
   6  -2 -10    9.68    1.23
   6   2 -10   11.24    1.30
   6  -2  -9    1.08    0.43
   6   2  -9    0.82    0.38
   6   2  -8   41.54    2.24
   6  -2  -8   39.29    2.18
   6   2  -8   41.08    1.35
   6  -2  -7   -0.29    0.24
   6   2  -7   -0.02    0.28
  -6   2   7   -0.10    0.28
   6   2  -7    0.21    0.13
   6  -2  -6   25.09    1.48
   6   2  -6   23.94    1.01
   6   2  -6   25.35    1.47
  -6   2   6   22.75    1.43
   6   2  -5   78.14    2.03
  -6   2   5   81.42    2.55
   6  -2  -5   81.86    2.61
   6   2  -5   81.43    2.54
  -6  -2   4  204.86    4.11
  -6   2   4  192.33    4.13
   6  -2  -4  200.77    4.30
   6   2  -4  197.46    3.79
   6   2  -4  204.08    4.10
  -6  -2   3   71.23    1.83
   6   2  -3   69.08    1.86
   6   2  -3   71.12    1.84
  -6   2   3   67.07    1.86
  -6  -2   2   84.14    1.75
   6   2  -2   80.11    2.21
   6   2  -2   77.44    2.07
   6  -2  -2   81.79    1.49
  -6   2   2   86.48    1.84
   6   2  -2   82.78    1.74
  -6  -2   2   85.00    2.10
  -6   2   1   84.88    1.41
   6  -2  -1   86.16    1.41
  -6  -2   1   90.93    2.19
  -6  -2   1   77.34    1.45
   6   2  -1   82.05    2.13
  -6   2   0  132.55    2.33
  -6  -2   0  135.68    2.92
   6  -2   0  128.23    2.33
   6   2   0  130.93    2.87
  -6  -2  -1   21.77    1.03
  -6  -2  -1   21.28    0.71
  -6   2  -1   22.87    0.90
   6   2   1   21.20    1.07
  -6  -2  -2   18.10    0.83
  -6  -2  -2   20.63    1.03
   6   2   2   18.33    1.05
  -6   2  -2   20.93    1.02
  -6  -2  -3   81.91    2.22
   6   2   3   80.89    2.55
  -6  -2  -3   86.00    2.38
   6   2   4   18.26    1.25
  -6  -2  -4   20.45    1.16
   6   2   5   36.64    1.89
  -6   2  -5   31.32    1.82
  -6  -2  -5   33.55    1.67
  -6   2  -6   13.43    1.27
  -6  -2  -6   15.42    1.22
  -6   2  -7  109.01    3.99
   6   2   7  111.82    3.88
  -6  -2  -7  111.53    3.77
  -6  -2  -8    6.42    0.94
   6   2   8    5.11    0.91
  -6   2  -8    4.09    0.81
   6   2   9    0.89    0.47
  -6  -2  -9    0.21    0.33
  -6   2  -9    0.15    0.40
   6   2  10   11.79    1.41
  -6   2 -10    8.56    1.25
  -6  -2 -10   10.94    1.40
   6   2  11   -0.24    0.48
  -6   2 -11    0.06    0.40
  -6  -2 -11   -0.89    0.56
  -6  -2 -12    5.84    1.19
   6  -4 -12   24.56    2.21
   6   4 -12   25.05    2.28
   6   4 -11    1.16    0.61
   6  -4 -11    1.34    0.61
   6  -4 -10  121.11    4.54
   6   4 -10  126.03    4.74
  -6   4  10  125.58    4.75
   6  -4  -9    0.02    0.26
   6   4  -9    0.69    0.26
   6   4  -9    0.42    0.38
  -6   4   9    0.11    0.34
   6   4  -8   19.44    1.23
  -6   4   8   19.73    1.58
   6  -4  -8   20.23    1.61
   6   4  -8   21.20    1.61
   6   4  -7    3.78    0.55
   6  -4  -7    3.50    0.68
  -6   4   7    3.66    0.33
   6   4  -7    3.90    0.67
  -6   4   7    4.99    0.78
  -6   4   6   44.81    1.42
   6   4  -6   43.15    1.82
   6   4  -6   46.28    2.05
  -6   4   6   45.60    2.14
   6  -4  -6   45.38    2.16
   6   4  -5    4.10    0.56
   6   4  -5    3.30    0.49
  -6   4   5    3.18    0.51
   6  -4  -5    3.21    0.40
  -6   4   4  329.20    6.23
   6   4  -4  329.11    6.33
   6  -4  -4  337.53    5.26
   6   4  -4  324.64    5.96
   6   4  -3    1.01    0.36
   6   4  -3    0.36    0.10
   6   4  -3    0.24    0.14
   6  -4  -3    0.73    0.11
   6   4  -2  105.04    2.96
   6   4  -2  110.70    2.16
   6   4  -1    8.13    0.72
   6   4   0    3.59    0.49
   6   4   1    3.97    0.47
   6   4   1    4.96    0.66
  -6  -4  -2  194.91    3.40
   6   4   2  200.25    3.46
   6   4   2  197.56    4.45
   6   4   2  190.48    4.36
   6   4   3    1.80    0.29
  -6  -4  -3    1.29    0.25
   6   4   3    1.41    0.36
  -6   4  -3    1.68    0.26
   6   4   4  138.72    3.88
  -6  -4  -4  136.46    3.27
  -6   4  -4  139.59    3.16
  -6  -4  -5    0.08    0.20
   6   4   5   -0.52    0.33
  -6  -4  -6   24.78    1.56
   6   4   6   27.19    1.78
  -6   4  -6   23.19    1.76
  -6   4  -7    6.47    0.99
  -6  -4  -7    7.76    0.91
  -6   4  -8   53.41    3.03
   6   4   8   62.55    3.14
  -6  -4  -8   61.39    2.83
  -6  -4  -9   -0.53    0.41
   6   4   9    0.11    0.35
  -6   4  -9   -0.19    0.32
  -6   4 -10   12.90    1.63
   6   4  10   13.38    1.60
  -6  -4 -10   13.75    1.55
   6   4  11    0.90    0.63
  -6  -4 -11    0.17    0.39
  -6  -4 -12    1.27    0.56
   6   6 -12    4.60    1.03
   6  -6 -12    5.13    1.04
   6   6 -11    1.08    0.61
  -6   6  11    1.38    0.56
   6  -6 -11    0.57    0.46
   6  -6 -10   32.47    2.35
   6   6 -10   31.06    2.33
  -6   6  10   32.72    2.42
   6   6  -9    3.44    0.64
   6   6  -9    3.48    0.72
  -6   6   9    3.25    0.77
  -6   6   8   28.27    2.02
   6   6  -8   30.13    1.83
   6   6  -8   29.61    1.99
   6   6  -7   11.89    1.12
  -6   6   7   12.17    0.89
   6   6  -7   11.56    1.12
  -6   6   7   11.80    1.22
  -6   6   6  122.55    3.30
   6   6  -6  123.19    3.86
  -6   6   6  121.24    3.89
   6   6  -6  116.45    3.61
   6   6  -5    2.24    0.46
   6  -6  -5    2.10    0.32
   6   6  -5    1.86    0.48
   6   6  -4   48.42    2.30
   6   6  -4   47.64    2.27
   6   6  -4   49.00    1.82
   6  -6  -4   44.83    1.23
   6   6  -3    0.55    0.24
   6   6  -3    0.78    0.19
   6   6  -3    0.36    0.26
   6   6  -2  192.69    4.62
   6   6  -2  189.79    3.50
   6   6  -2  183.16    4.84
   6   6  -1   26.85    1.65
   6   6  -1   23.82    0.79
  -6   6   1   28.17    0.73
   6   6  -1   27.47    1.49
  -6   6   0   93.07    1.71
   6   6   0   96.01    3.06
   6   6   0   92.76    2.71
   6   6   1    4.21    0.57
   6   6   1    3.71    0.65
   6   6   1    2.37    0.23
   6   6   2  100.36    2.12
   6   6   2   95.67    3.07
   6   6   2   95.66    3.25
   6   6   3   78.56    2.91
   6   6   3   78.35    2.08
   6   6   3   74.94    2.74
  -6  -6  -4   34.29    1.47
   6   6   4   35.24    1.91
  -6  -6  -5    6.48    0.68
   6   6   5    4.49    0.74
  -6   6  -6   13.60    1.41
  -6  -6  -6   13.91    1.14
   6   6   6   17.51    1.49
  -6  -6  -7   15.80    1.31
  -6   6  -7   13.60    1.47
  -6   6  -8   22.10    2.02
  -6  -6  -8   28.36    1.87
  -6   6  -9   -0.21    0.44
  -6  -6  -9   -0.24    0.36
   6   6   9   -0.02    0.48
   6   6  10    4.27    1.08
  -6   6 -10    5.33    1.09
   6   8 -11    0.62    0.65
  -6   8  10    5.82    1.09
   6   8 -10    3.46    0.83
   6   8  -9   -0.29    0.26
  -6   8   9    0.33    0.56
   6   8  -9    0.32    0.32
  -6   8   8   30.93    2.28
   6   8  -8   33.39    2.24
   6   8  -8   27.68    1.99
   6   8  -7    0.80    0.41
   6   8  -7    0.10    0.32
  -6   8   7    0.74    0.32
   6   8  -7    0.48    0.25
  -6   8   7    0.34    0.41
   6   8  -6   74.85    2.94
   6   8  -6   83.48    3.59
  -6   8   6   82.24    3.10
   6   8  -6   78.20    3.45
   6   8  -5    2.67    0.60
   6   8  -5    2.83    0.65
   6   8  -5    3.07    0.54
   6   8  -4    0.85    0.41
   6   8  -4    0.03    0.29
   6   8  -4    0.95    0.29
   6   8  -3    4.88    0.55
   6   8  -3    4.55    0.79
   6   8  -3    4.40    0.73
   6   8  -2   80.96    3.34
   6   8  -2   80.00    2.96
   6   8  -1    6.55    0.78
   6   8  -1    6.43    0.95
   6   8   0  144.45    4.12
   6   8   0  155.82    4.81
  -6   8   0  147.63    3.00
   6   8   1    0.30    0.28
   6   8   1    0.14    0.30
  -6   8  -1    0.30    0.19
  -6   8  -2   41.62    1.77
   6   8   2   39.83    2.04
   6   8   2   38.81    2.27
   6   8   3    1.57    0.48
   6   8   3    0.76    0.36
   6   8   4    8.20    0.96
   6   8   4    6.79    0.98
   6   8   5    0.99    0.45
   6   8   6   16.84    1.54
  -6   8  -7    4.13    0.99
  -6   8  -8    5.64    1.08
  -6   8  -9   -0.64    0.44
   6  10  -9    2.81    0.86
  -6  10   9    2.45    0.82
   6  10  -9    1.77    0.63
   6  10  -8    9.23    1.35
   6  10  -8    7.55    1.19
  -6  10   8    7.15    1.16
   6  10  -7    1.85    0.58
   6  10  -7    2.22    0.64
   6  10  -6   16.81    1.71
  -6  10   6   16.51    1.52
   6  10  -6   16.54    1.73
   6  10  -5    0.93    0.39
   6  10  -5    1.67    0.47
  -6  10   5    1.72    0.62
   6  10  -4   17.74    1.58
   6  10  -4   19.63    1.88
   6  10  -3    0.39    0.25
   6  10  -3    0.19    0.36
   6  10  -2    4.59    0.79
   6  10  -2    5.94    1.03
   6  10  -1    2.37    0.56
   6  10  -1    1.97    0.68
   6  10   0    0.29    0.23
   6  10   0    0.92    0.52
   6  10   1    0.16    0.38
   6  10   1    0.28    0.21
   6  10   2    6.12    1.03
   6  10   2    6.61    0.92
   6  10   3   16.74    1.43
   6  10   3   16.95    1.75
   6  10   4   13.89    1.56
   6  10   4   11.68    1.24
   6  10   5    4.04    0.90
  -6  10  -6   15.32    1.69
  -6  10  -7    0.92    0.56
  -6  12   5    5.79    1.08
  -6  12   4   59.21    3.47
  -6  12   3    0.90    0.53
   6  12  -2    8.63    1.40
   6  12  -1   -0.01    0.34
   6  12   0    2.17    0.78
   6  12   1   -0.61    0.47
   6  12   2   11.44    1.56
   6  12   3   -0.06    0.37
   6  12   4   19.56    2.03
   6  12   5    1.43    0.62
   7   1 -13   13.45    1.73
   7  -1 -13   11.74    1.58
   7  -1 -12   -0.13    0.44
   7   1 -12    0.12    0.39
   7  -1 -11   24.82    2.07
   7   1 -11   24.62    2.05
   7  -1 -10   14.36    1.47
   7   1 -10   12.20    1.38
   7   1  -9   19.94    1.64
   7  -1  -9   21.33    1.65
   7  -1  -8    3.87    0.70
   7   1  -8    3.97    0.67
   7  -1  -7   73.59    2.82
   7   1  -7   73.82    2.79
   7  -1  -6    0.23    0.25
   7   1  -6   -0.02    0.20
  -7   1   5   54.68    1.04
   7   1  -5   55.48    2.00
   7  -1  -5   52.72    2.03
  -7  -1   4    9.89    0.56
   7  -1  -4   10.68    0.74
   7   1  -4   11.88    0.79
   7  -1  -4    9.90    0.77
  -7  -1   4   10.56    0.76
   7   1  -3   64.19    1.75
   7  -1  -3   63.88    1.77
   7  -1  -3   60.91    1.89
  -7  -1   3   62.14    1.76
  -7  -1   3   60.41    1.59
  -7  -1   2    0.21    0.14
   7  -1  -2    0.64    0.16
  -7  -1   2    0.29    0.13
   7   1  -2    0.21    0.17
   7   1  -2    0.17    0.14
   7  -1  -1  311.10    4.69
  -7   1   1  307.01    4.70
   7   1   0   28.38    1.16
   7  -1   0   28.98    1.00
  -7   1   0   31.04    1.00
   7   1   1   23.64    1.09
   7  -1   1   24.43    1.02
  -7   1  -1   24.49    1.01
   7   1   2    0.49    0.25
  -7   1  -2    0.13    0.12
   7  -1   2    0.47    0.21
   7   1   3  172.44    4.02
  -7  -1  -3  164.52    3.68
   7  -1   3  166.83    3.41
   7  -1   4    0.18    0.24
   7   1   4   -0.30    0.29
  -7  -1  -4    0.19    0.17
  -7  -1  -5   39.91    1.89
  -7   1  -5   38.53    2.01
   7  -1   5   40.83    1.76
   7   1   6    8.27    0.91
  -7  -1  -6    6.26    0.81
   7  -1   6    6.63    0.75
  -7   1  -6    7.11    0.91
   7  -1   7   25.30    1.61
  -7   1  -7   23.11    1.78
   7   1   7   27.81    1.80
  -7  -1  -7   25.99    1.76
  -7   1  -8   21.92    1.80
   7   1   8   23.49    1.77
  -7  -1  -8   22.60    1.77
   7   1   9    1.55    0.55
  -7  -1  -9    1.15    0.44
  -7   1  -9    2.00    0.59
   7   1  10    1.19    0.43
  -7  -1 -10    1.25    0.56
  -7   1 -10    1.35    0.58
  -7  -1 -11   14.35    1.71
  -7   1 -11   11.23    1.51
   7   3 -13    4.18    1.00
   7  -3 -13    2.79    0.78
   7   3 -12    1.12    0.52
   7  -3 -12    0.44    0.48
   7  -3 -11   26.90    2.17
   7   3 -11   25.94    2.14
   7   3 -10    6.40    1.02
   7  -3 -10    6.15    0.95
  -7   3   9   32.15    2.12
   7  -3  -9   33.23    2.16
   7   3  -9   33.16    1.40
   7   3  -9   36.81    2.25
   7   3  -8    0.47    0.25
  -7   3   8    0.28    0.33
   7  -3  -8    0.94    0.36
   7   3  -8    0.96    0.28
   7  -3  -7   40.36    2.10
   7   3  -7   42.12    2.10
  -7   3   7   39.56    2.05
   7   3  -7   41.14    1.59
  -7   3   6    0.99    0.35
   7   3  -6    0.96    0.28
   7  -3  -6    0.72    0.32
   7   3  -6    0.97    0.26
   7  -3  -5  138.93    3.80
  -7   3   5  147.17    3.69
   7   3  -5  142.48    3.33
   7   3  -5  151.26    3.68
   7   3  -4   23.25    1.14
  -7  -3   4   26.04    1.17
  -7   3   4   22.71    1.16
   7   3  -4   21.40    1.12
   7   3  -3   99.18    2.84
  -7  -3   3  101.20    2.27
   7   3  -3   96.53    2.61
   7   3  -3   99.12    2.25
  -7   3   3   94.50    2.37
   7   3  -2   50.09    1.82
  -7   3   2   48.88    1.36
  -7  -3   2   51.99    1.23
  -7  -3   2   50.75    1.76
   7   3  -2   48.74    1.19
   7   3  -2   48.39    1.77
  -7   3   1   70.65    1.41
   7   3  -1   72.34    2.19
   7   3   0    5.61    0.58
  -7   3   0    6.72    0.39
  -7   3  -1  149.19    2.81
   7   3   1  149.51    3.41
  -7  -3  -2    0.10    0.10
  -7   3  -2   -0.05    0.16
  -7  -3  -3   71.39    2.08
   7   3   3   78.24    2.59
  -7  -3  -4   16.22    1.03
   7   3   4   16.46    1.22
  -7  -3  -5    2.37    0.44
   7   3   5    2.02    0.50
  -7   3  -6    0.52    0.29
  -7  -3  -6    0.92    0.38
  -7   3  -7   31.26    2.13
  -7  -3  -7   32.69    1.95
  -7  -3  -8   20.87    1.64
   7   3   8   18.83    1.67
  -7   3  -8   19.70    1.81
  -7   3  -9   29.08    2.29
   7   3   9   32.70    2.33
  -7  -3  -9   28.93    2.09
  -7  -3 -10    7.05    1.13
  -7   3 -10    7.89    1.24
   7   3  10    6.64    1.10
  -7  -3 -11    6.63    1.12
   7   3  11    5.19    1.08
  -7   3 -11    5.06    1.08
   7   5 -12    1.32    0.63
   7  -5 -12    1.75    0.72
  -7   5  11   20.62    2.00
   7   5 -11   19.17    1.88
   7  -5 -11   18.65    1.90
   7   5 -10    1.99    0.63
  -7   5  10    2.27    0.71
   7  -5 -10    1.35    0.50
   7   5  -9   46.39    2.14
  -7   5   9   45.69    2.65
   7   5  -9   45.59    2.61
   7  -5  -9   43.98    2.57
   7  -5  -8    0.07    0.27
  -7   5   8    0.29    0.35
   7   5  -8    0.37    0.29
   7   5  -8   -0.63    0.42
  -7   5   7   32.63    1.95
   7   5  -7   30.56    1.83
   7   5  -7   30.11    1.67
  -7   5   7   30.59    1.26
   7   5  -6    2.20    0.47
  -7   5   6    2.76    0.57
   7   5  -6    1.79    0.41
   7  -5  -6    2.42    0.35
   7   5  -5   35.54    1.80
  -7   5   5   37.75    1.80
   7  -5  -5   34.21    1.21
   7   5  -5   38.12    1.68
   7   5  -4   10.78    1.01
   7   5  -4   11.14    0.98
   7  -5  -4   11.08    0.52
   7   5  -4   10.60    0.78
   7   5  -3   52.76    2.19
   7   5  -3   53.45    1.59
   7   5  -3   54.24    2.21
   7   5  -2    1.21    0.36
   7   5  -2    1.62    0.39
   7   5  -2    2.08    0.23
   7   5  -1   21.38    1.28
  -7   5   0    7.11    0.43
   7   5   0    7.65    0.76
   7   5   1  115.92    3.24
   7   5   1  104.34    3.27
   7   5   2    0.30    0.22
   7   5   2    0.39    0.20
  -7   5  -3   43.84    1.42
   7   5   3   44.58    1.47
  -7  -5  -3   40.36    1.40
   7   5   3   41.41    1.95
  -7   5  -4    0.04    0.09
   7   5   4    0.31    0.30
  -7  -5  -4    0.44    0.22
   7   5   5   73.48    2.99
  -7  -5  -5   74.91    2.52
  -7  -5  -6    2.94    0.55
  -7   5  -6    3.87    0.79
   7   5   6    3.49    0.67
  -7  -5  -7   38.34    2.09
  -7   5  -7   35.59    2.39
  -7  -5  -8    3.36    0.67
  -7   5  -8    3.62    0.83
  -7   5  -9   21.65    2.12
   7   5   9   27.94    2.27
  -7  -5  -9   27.93    2.02
  -7  -5 -10    0.23    0.32
  -7   5 -10    0.00    0.45
  -7  -5 -11    4.90    1.00
   7   7 -12    1.21    0.58
  -7   7  11    5.99    1.06
   7   7 -11    4.96    1.15
  -7   7  10    4.96    0.96
   7   7 -10    5.71    1.01
   7   7  -9   19.59    1.61
  -7   7   9   21.24    1.89
   7   7  -9   20.06    1.75
  -7   7   8    0.71    0.39
   7   7  -8    0.12    0.23
   7   7  -8    0.87    0.36
  -7   7   7   42.64    2.44
  -7   7   7   46.44    2.01
   7   7  -7   40.79    2.21
   7   7  -7   43.38    2.37
   7   7  -6    3.51    0.73
  -7   7   6    4.01    0.70
   7   7  -6    4.94    0.83
   7   7  -6    3.95    0.62
   7   7  -5   45.51    2.43
   7   7  -5   46.05    2.40
   7   7  -5   41.95    1.89
   7   7  -4    0.23    0.21
   7   7  -4    1.32    0.42
   7   7  -4    0.92    0.25
   7   7  -3  146.14    4.20
   7   7  -3  137.86    4.35
   7   7  -2    0.58    0.21
   7   7  -2    0.63    0.31
   7   7  -2    0.36    0.13
   7   7  -1   95.41    3.34
  -7   7   1   86.33    1.26
   7   7  -1   94.96    3.02
   7   7   0    0.41    0.22
   7   7   0    0.52    0.36
  -7   7   0    0.27    0.12
   7   7   1   54.28    2.48
   7   7   1   51.62    2.18
   7   7   2    0.76    0.40
   7   7   2    0.82    0.36
   7   7   3   10.10    1.12
   7   7   3   10.58    1.05
   7   7   4    2.11    0.49
   7   7   5   91.33    3.53
   7   7   6   10.75    1.23
  -7   7  -7    3.54    0.81
   7   7   7    4.58    0.78
  -7   7  -8   11.06    1.47
  -7   7  -9    1.11    0.68
  -7   9  10    0.97    0.64
   7   9  -9   23.02    2.30
  -7   9   9   21.85    2.03
   7   9  -9   24.18    2.05
   7   9  -8    0.43    0.37
  -7   9   8    1.21    0.55
   7   9  -8    0.72    0.48
   7   9  -7   39.50    2.61
   7   9  -7   37.11    2.50
  -7   9   7   35.12    2.38
   7   9  -6    2.72    0.72
  -7   9   6    4.28    0.74
   7   9  -6    3.40    0.76
   7   9  -5   50.96    2.74
   7   9  -5   50.14    2.88
   7   9  -4    1.44    0.54
   7   9  -4    1.41    0.49
   7   9  -3   56.79    2.70
   7   9  -3   53.66    2.96
   7   9  -2   -0.04    0.19
   7   9  -2    0.34    0.35
   7   9  -1   41.70    2.56
   7   9  -1   41.33    2.23
   7   9   0    0.75    0.44
   7   9   0    0.29    0.32
   7   9   1   49.48    2.46
   7   9   1   52.39    2.83
   7   9   2    1.83    0.48
   7   9   2    2.40    0.68
   7   9   3   25.05    1.96
   7   9   3   22.69    1.68
   7   9   4    6.43    1.01
   7   9   4    6.55    0.93
   7   9   5   22.41    1.77
   7   9   6    0.24    0.34
  -7   9  -7    4.57    0.96
   7   9   7    4.21    0.87
  -7   9  -8    0.31    0.40
   7  11  -8    0.89    0.56
  -7  11   8    0.36    0.59
  -7  11   7   13.90    1.60
   7  11  -7   17.44    1.79
   7  11  -7   17.71    1.89
   7  11  -6    0.06    0.35
   7  11  -6    0.43    0.32
   7  11  -5   27.01    2.12
  -7  11   5   25.48    2.12
   7  11  -5   26.41    2.31
   7  11  -4    4.59    0.86
   7  11  -4    3.27    0.85
   7  11  -3    8.76    1.33
   7  11  -3    8.34    1.13
   7  11  -2   -0.05    0.34
   7  11  -2    0.01    0.22
   7  11  -1   11.44    1.26
   7  11  -1   11.68    1.52
   7  11   0    0.08    0.23
   7  11   0   -0.07    0.36
   7  11   1   27.33    2.32
   7  11   2    0.49    0.52
   7  11   3   31.70    2.46
   7  11   4    0.98    0.56
  -7  11  -6    3.41    0.88
   8   0 -13   -0.15    0.45
   8   0 -12   26.63    2.27
   8   0 -11    0.22    0.55
   8   0 -10    0.75    0.47
   8   0  -9   -0.19    0.41
   8   0  -8   97.61    3.53
   8   0  -7    0.13    0.28
   8   0  -6   20.08    1.31
   8   0  -5    0.29    0.26
  -8   0   5   -0.29    0.19
  -8   0   4    0.37    0.14
   8   0  -4    0.55    0.27
  -8   0   3    0.04    0.12
   8   0  -3   -0.06    0.14
   8   0  -3   -0.10    0.17
   8   0  -2   11.61    0.65
  -8   0   2   11.42    0.67
  -8   0   2   11.46    0.67
  -8   0   1    0.03    0.10
   8   0  -1   -0.07    0.13
   8   0   0  389.25    6.50
  -8   0   0  408.65    6.46
   8   0   1    0.09    0.19
  -8   0  -1    0.23    0.15
   8   0   2    6.88    0.65
   8   0   3   -0.37    0.23
  -8   0  -4   12.49    1.00
   8   0   5    0.42    0.23
  -8   0  -5   -0.12    0.24
  -8   0  -6  253.05    6.11
   8   0   6  251.92    5.76
   8   0   7    0.07    0.30
  -8   0  -7    0.06    0.31
  -8   0  -8   64.31    3.15
   8   0   8   69.16    3.00
   8   0   9   -0.06    0.32
  -8   0  -9   -0.04    0.31
  -8   0 -10   17.39    1.83
  -8   0 -11    0.21    0.44
   8   2 -13    0.25    0.34
   8  -2 -13    0.58    0.49
   8   2 -12   14.97    1.70
   8  -2 -12   14.57    1.68
   8   2 -11    0.42    0.30
   8  -2 -11    0.06    0.36
   8   2 -10   12.89    1.42
   8  -2 -10   12.51    1.38
   8   2  -9    2.27    0.55
   8  -2  -9    2.39    0.60
   8   2  -8   50.23    2.46
   8  -2  -8   47.95    2.43
   8  -2  -7    8.00    0.92
   8   2  -7    8.81    0.90
   8   2  -7    7.54    0.57
   8   2  -6   27.46    1.13
   8  -2  -6   28.31    1.60
   8   2  -6   27.09    1.49
   8   2  -5    9.35    0.78
   8  -2  -5    8.44    0.83
   8   2  -5    8.66    0.61
   8   2  -4  124.91    2.83
   8   2  -4  122.53    2.95
  -8  -2   4  122.53    2.81
   8  -2  -4  123.43    2.96
  -8  -2   4  125.19    2.94
  -8  -2   3   19.26    0.97
   8   2  -3   17.47    1.05
   8   2  -3   17.39    0.92
   8   2  -3   19.30    0.88
  -8  -2   3   18.09    0.87
   8  -2  -3   18.36    0.87
   8   2  -2   16.46    0.99
   8  -2  -2   17.12    0.71
   8   2  -2   18.83    0.72
  -8  -2   2   16.75    0.69
  -8  -2   2   17.87    0.95
   8  -2  -2   17.38    0.59
   8  -2  -1  281.57    4.06
  -8  -2   1  284.72    4.22
   8  -2  -1  270.24    4.30
   8   2  -1  279.88    5.19
  -8   2   1  284.76    4.30
  -8  -2   0   85.46    2.37
   8  -2   0   83.41    1.88
  -8   2   0   85.00    1.91
   8   2   0   84.96    2.37
   8  -2   1    7.12    0.62
  -8   2  -1    8.21    0.60
   8   2   1    8.89    0.76
  -8  -2  -2   72.02    1.92
   8  -2   2   71.78    1.61
   8   2   2   73.92    2.38
  -8   2  -2   74.62    2.19
   8  -2   3    4.19    0.42
   8   2   3    4.06    0.61
  -8  -2  -3    3.64    0.46
  -8  -2  -4   52.91    2.01
   8   2   4   58.62    2.40
  -8  -2  -5    6.39    0.75
  -8   2  -5    5.68    0.79
   8   2   5    6.04    0.77
  -8   2  -6   58.90    2.78
  -8  -2  -6   59.01    2.50
  -8   2  -7   24.61    1.89
   8   2   7   26.67    1.85
  -8  -2  -7   26.35    1.75
   8   2   8   25.38    1.88
  -8   2  -8   22.42    1.91
  -8  -2  -8   21.84    1.74
  -8  -2  -9    1.56    0.61
  -8   2  -9    3.78    0.83
   8   2   9    3.35    0.79
   8   2  10   11.19    1.43
  -8   2 -10   10.26    1.42
  -8  -2 -10   14.08    1.59
  -8  -2 -11    0.10    0.51
   8   2  11    0.84    0.52
  -8   2 -11    0.68    0.52
   8  -4 -12   12.08    1.56
   8   4 -12   11.43    1.53
   8   4 -11    0.03    0.27
   8  -4 -11    0.68    0.47
   8  -4 -10   45.98    2.77
   8   4 -10   45.12    2.69
   8   4  -9    6.90    0.99
  -8   4   9    7.78    1.06
   8   4  -9    6.24    0.69
   8  -4  -9    6.81    1.00
   8   4  -8    7.03    0.92
   8   4  -8    6.41    0.70
   8  -4  -8    6.45    0.92
  -8   4   8    7.57    0.97
  -8   4   7    1.67    0.24
   8   4  -7    1.97    0.47
  -8   4   7    1.90    0.48
   8  -4  -7    1.58    0.49
   8   4  -7    1.25    0.30
  -8   4   6   32.11    1.75
   8   4  -6   31.01    1.56
   8  -4  -6   31.18    1.33
   8   4  -6   32.92    1.70
   8   4  -5    2.29    0.44
   8   4  -5    1.73    0.38
  -8   4   5    1.78    0.40
   8  -4  -5    2.09    0.29
   8   4  -4  296.17    5.99
   8   4  -4  306.59    6.40
  -8   4   4  302.97    5.73
   8  -4  -4  295.80    4.65
   8   4  -4  303.89    5.48
   8   4  -3    2.00    0.28
   8   4  -3    1.69    0.37
   8   4  -3    2.53    0.47
  -8   4   3    2.01    0.33
   8   4  -2  225.87    4.87
  -8   4   2  231.33    3.94
   8   4  -1    1.14    0.29
   8   4   0   46.69    1.88
  -8   4   0   46.08    1.19
   8   4   1    2.36    0.44
  -8   4  -1    0.34    0.10
  -8   4  -1    3.00    0.34
  -8  -4  -1    1.01    0.12
   8   4   1    2.52    0.49
  -8   4  -2  260.58    4.11
   8   4   2  258.67    5.64
  -8  -4  -2  266.43    4.31
   8   4   3   13.81    1.11
  -8  -4  -3   12.61    0.77
   8   4   4  107.97    3.51
  -8  -4  -4  105.44    2.83
  -8  -4  -5    0.45    0.27
   8   4   5   -0.01    0.26
  -8   4  -6    1.28    0.48
  -8  -4  -6    2.16    0.48
   8   4   6    1.07    0.42
  -8   4  -7    7.91    1.13
  -8  -4  -7    8.45    0.97
  -8  -4  -8    0.95    0.39
  -8   4  -8    0.35    0.29
  -8  -4  -9    2.76    0.68
   8   4   9    3.98    0.89
  -8   4  -9    2.87    0.82
   8   4  10    9.26    1.43
  -8  -4 -10    8.95    1.31
  -8   4 -10    8.18    1.33
  -8  -4 -11    0.43    0.45
   8   6 -12    6.06    1.11
   8  -6 -12    7.74    1.26
   8   6 -11    0.04    0.41
  -8   6  11   -0.23    0.47
   8   6 -10   47.21    2.87
  -8   6  10   48.18    2.95
   8   6  -9    1.26    0.54
   8   6  -9    0.29    0.20
  -8   6   9    1.22    0.53
  -8   6   8   44.55    2.49
   8   6  -8   43.08    2.24
   8   6  -8   42.01    2.35
  -8   6   7    2.73    0.43
  -8   6   7    3.07    0.68
   8   6  -7    2.22    0.51
   8   6  -7    2.10    0.46
   8   6  -6   89.15    3.01
   8   6  -6   92.62    3.31
  -8   6   6   89.28    3.25
   8   6  -5   15.55    1.35
  -8   6   5   16.34    1.22
   8   6  -5   15.53    1.31
   8  -6  -5   15.36    0.67
   8   6  -5   15.08    1.06
   8   6  -4    7.76    0.96
   8   6  -4    9.15    0.98
   8   6  -4    9.05    0.72
   8   6  -3    0.12    0.11
   8   6  -3    0.08    0.18
   8   6  -2   62.72    2.55
   8   6  -2   60.49    2.39
   8   6  -1   14.82    1.24
   8   6  -1   11.80    1.03
  -8   6   0   21.27    0.83
  -8   6   0   22.16    0.84
   8   6   0   23.70    1.45
   8   6   1    0.23    0.25
   8   6   1    0.23    0.24
   8   6   2   65.03    2.74
   8   6   2   67.01    2.62
  -8   6  -3   11.83    0.73
   8   6   3   11.06    1.07
  -8  -6  -4   80.22    2.31
   8   6   4   79.83    3.13
  -8  -6  -5   12.40    0.94
   8   6   5   14.24    1.34
  -8  -6  -6   11.59    1.01
   8   6   6   12.48    1.34
   8   6   7    8.52    1.13
  -8   6  -7    6.40    1.05
  -8  -6  -7    5.91    0.85
  -8   6  -8   11.81    1.52
  -8  -6  -8   15.21    1.38
  -8   6  -9    1.55    0.69
   8   8 -11    0.30    0.39
   8   8 -10   10.06    1.34
  -8   8  10   13.31    1.59
  -8   8   9    0.13    0.41
   8   8  -9    0.49    0.45
   8   8  -9   -0.04    0.31
  -8   8   8   39.27    2.49
   8   8  -8   36.44    2.35
   8   8  -8   33.59    2.14
  -8   8   7   -0.03    0.19
  -8   8   7    0.39    0.29
   8   8  -7    0.12    0.27
   8   8  -7    0.65    0.41
   8   8  -7    0.40    0.36
   8   8  -6  130.66    4.62
  -8   8   6  129.79    4.25
   8   8  -6  127.32    4.48
   8   8  -6  115.67    3.67
   8   8  -5   -0.25    0.28
   8   8  -5    0.07    0.14
   8   8  -5    0.12    0.21
   8   8  -4   16.11    1.43
   8   8  -4   16.43    1.51
   8   8  -4   14.50    0.94
   8   8  -3   11.66    1.18
   8   8  -3   12.69    1.31
   8   8  -2   87.50    3.64
   8   8  -2   93.91    3.39
   8   8  -1    6.19    0.83
   8   8  -1    7.11    1.00
   8   8   0   88.95    3.66
   8   8   0   93.33    3.33
   8   8   1    2.68    0.58
   8   8   1    3.66    0.73
   8   8   2    8.38    1.18
   8   8   2    9.23    1.04
   8   8   3    6.02    0.91
   8   8   3    5.97    0.88
   8   8   4    5.28    0.82
   8   8   5    1.64    0.50
   8   8   6   36.46    2.39
  -8   8  -7    0.07    0.28
   8   8   7    0.69    0.32
  -8   8  -8   20.18    2.14
   8  10  -9    0.30    0.44
  -8  10   9   -0.92    0.51
   8  10  -8    3.50    0.92
  -8  10   8    2.16    0.62
   8  10  -8    1.98    0.60
   8  10  -7    0.11    0.31
   8  10  -7   -0.16    0.40
  -8  10   6   12.03    1.31
   8  10  -6   13.01    1.50
   8  10  -6   11.78    1.50
   8  10  -5    1.78    0.59
   8  10  -5    1.04    0.47
   8  10  -4   22.13    1.99
   8  10  -4   23.24    1.86
   8  10  -3   -0.32    0.41
   8  10  -3    0.21    0.38
   8  10  -2   26.81    1.92
   8  10  -2   25.35    2.14
   8  10  -1    0.47    0.30
   8  10  -1    1.03    0.52
   8  10   0   41.59    2.35
   8  10   0   39.53    2.65
   8  10   1    1.39    0.41
   8  10   1    2.11    0.74
   8  10   2   39.62    2.33
   8  10   2   35.78    2.59
   8  10   3   18.58    1.83
   8  10   3   17.40    1.54
   8  10   4   15.99    1.70
   8  10   4   15.66    1.50
   8  10   5    2.99    0.68
  -8  12   5   -0.06    0.31
   8  12  -1    1.15    0.60
   8  12   0    7.37    1.30
   8  12   1    0.59    0.52
   8  12   2   17.81    1.99
   9   1 -13    8.45    1.37
   9  -1 -13    8.73    1.37
   9  -1 -12    0.26    0.45
   9   1 -12   -0.44    0.43
   9  -1 -11    8.17    1.19
   9   1 -11    8.20    1.18
   9  -1 -10    4.65    0.83
   9   1 -10    3.93    0.76
   9  -1  -9   20.78    1.65
   9   1  -9   22.38    1.68
   9   1  -8    2.52    0.53
   9  -1  -8    2.64    0.57
   9  -1  -7   54.46    2.44
   9   1  -7   56.70    2.41
  -9   1   6   29.17    0.75
   9   1  -6   30.23    1.58
  -9  -1   5   30.80    1.10
   9  -1  -5   31.76    1.55
   9   1  -5   29.38    1.45
  -9  -1   4    1.35    0.22
  -9  -1   4    0.97    0.24
   9  -1  -4    1.87    0.39
   9   1  -4    1.42    0.30
   9  -1  -4    1.73    0.32
  -9  -1   3    6.77    0.55
   9   1  -3    7.15    0.64
   9  -1  -3    7.12    0.50
  -9  -1   3    5.79    0.52
   9   1  -3    6.40    0.54
   9   1  -2   14.85    0.86
  -9   1   2   16.56    0.76
  -9  -1   2   16.15    0.77
   9  -1  -2   15.77    0.71
   9   1  -1  272.27    5.03
   9  -1  -1  277.96    4.60
  -9   1   1  276.26    4.59
  -9   1   0    0.12    0.13
   9  -1   0   -0.15    0.16
  -9   1  -1    4.89    0.53
   9  -1   1    6.07    0.57
   9   1   1    4.92    0.56
   9  -1   2   28.13    1.39
   9   1   2   27.35    1.35
  -9  -1  -3  159.09    3.71
   9  -1   3  152.49    3.31
   9   1   3  156.39    3.99
   9  -1   4    1.87    0.36
   9   1   4    2.10    0.48
  -9  -1  -4    2.11    0.44
  -9  -1  -5   73.83    2.74
   9  -1   5   73.14    2.43
  -9   1  -5   67.43    2.79
  -9  -1  -6   10.10    1.06
  -9   1  -6   12.07    1.25
   9  -1   6   13.93    1.11
   9   1   6   13.71    1.22
  -9  -1  -7   13.89    1.32
  -9   1  -7   14.31    1.44
   9   1   7   16.33    1.40
   9  -1   7   15.53    1.32
  -9  -1  -8    0.97    0.43
   9   1   8    2.17    0.64
  -9   1  -8    1.69    0.55
  -9   1  -9    4.49    0.89
   9   1   9    3.60    0.72
  -9  -1  -9    5.13    0.97
   9   1  10   -0.13    0.37
  -9  -1 -10    0.02    0.33
  -9   1 -10   -0.10    0.31
   9   1  11   28.76    2.32
  -9   1 -11   25.71    2.37
  -9  -1 -11   26.33    2.39
   9   3 -13    2.66    0.76
   9  -3 -13    2.45    0.75
   9   3 -12    2.58    0.82
   9  -3 -12    2.47    0.69
   9  -3 -11   26.26    2.13
   9   3 -11   23.95    2.04
   9   3 -10    1.95    0.57
   9  -3 -10    0.92    0.38
   9   3  -9   21.52    1.69
   9  -3  -9   22.26    1.78
   9   3  -9   22.55    1.14
   9   3  -8    1.24    0.45
   9  -3  -8    0.80    0.38
   9   3  -8    0.85    0.25
   9  -3  -7   31.81    1.87
   9   3  -7   32.29    1.78
   9   3  -7   31.38    1.41
  -9   3   6   11.48    0.99
   9  -3  -6   10.32    1.01
   9   3  -6   10.11    0.91
   9   3  -6   10.06    0.78
   9   3  -5  168.10    3.87
   9   3  -5  160.91    3.73
  -9   3   5  167.87    3.99
  -9  -3   4    7.49    0.61
   9   3  -4    7.55    0.80
  -9   3   4    6.55    0.62
   9   3  -4    6.86    0.59
   9   3  -4    6.31    0.64
  -9  -3   3   86.90    2.04
   9  -3  -3   84.90    1.63
   9   3  -3   87.23    2.55
   9   3  -3   82.45    2.68
   9   3  -3   85.58    2.04
   9   3  -2    7.86    0.75
   9   3  -2    7.96    0.75
   9  -3  -2    8.08    0.33
  -9  -3   2    8.80    0.45
   9  -3  -1   29.43    0.79
  -9   3   1   31.68    0.77
   9   3  -1   30.97    1.42
   9   3   0   12.35    0.94
  -9   3   0   12.55    0.62
  -9  -3  -1  106.93    2.08
  -9   3  -1  109.85    2.58
   9   3   1  114.12    3.17
  -9  -3  -2   18.66    0.85
   9   3   2   18.98    1.26
   9   3   3   75.46    2.73
  -9  -3  -3   76.07    2.18
   9   3   4    2.03    0.47
  -9  -3  -4    1.76    0.38
   9   3   5   18.53    1.46
  -9  -3  -5   17.78    1.22
  -9   3  -6   23.17    1.77
   9   3   6   26.52    1.87
  -9  -3  -6   23.36    1.57
  -9   3  -7   68.25    3.31
  -9  -3  -7   75.75    3.08
  -9  -3  -8    1.90    0.60
   9   3   8    1.61    0.51
  -9   3  -8    1.17    0.53
  -9   3  -9   34.16    2.57
   9   3   9   38.86    2.61
  -9  -3  -9   37.91    2.45
  -9  -3 -10    3.67    0.85
   9   3  10    3.13    0.75
  -9   3 -10    3.66    0.90
  -9  -3 -11    2.74    0.83
   9   3  11    2.83    0.84
   9   5 -12   -0.29    0.39
   9  -5 -12    0.17    0.53
   9  -5 -11   22.71    2.05
   9   5 -11   21.79    1.98
   9   5 -10    5.28    0.92
   9  -5 -10    3.74    0.80
  -9   5  10    4.50    0.86
  -9   5   9   21.24    1.73
   9  -5  -9   20.05    1.75
   9   5  -9   22.32    1.44
   9   5  -9   21.88    1.76
   9   5  -8    0.73    0.30
   9   5  -8    1.26    0.41
  -9   5   8    1.08    0.41
  -9   5   7   11.44    1.14
   9   5  -7   12.07    1.06
   9   5  -7   12.71    1.14
   9   5  -6    1.22    0.37
   9   5  -6    1.19    0.34
  -9   5   6    1.23    0.38
   9  -5  -6    1.02    0.24
   9   5  -5   54.92    2.54
   9   5  -5   51.59    2.24
  -9   5   5   53.96    2.18
   9  -5  -5   52.22    1.38
   9   5  -5   55.13    2.04
   9   5  -4   14.23    1.21
  -9   5   4   15.42    1.02
   9   5  -4   14.71    1.15
   9   5  -4   15.79    0.93
   9   5  -3  148.07    4.09
  -9   5   3  143.89    3.28
   9   5  -3  143.41    2.84
   9   5  -3  148.34    4.03
   9   5  -2    0.41    0.24
   9   5  -2    0.21    0.07
   9   5  -2    0.72    0.31
   9   5  -1   38.31    1.82
   9   5   0    1.35    0.37
  -9   5   0    1.57    0.21
   9   5   1  172.71    4.58
  -9   5  -1  180.86    3.57
   9   5   1  177.14    4.53
  -9  -5  -2   11.20    0.54
  -9   5  -2   12.80    0.55
   9   5   3   41.51    2.09
  -9  -5  -3   42.96    1.40
  -9  -5  -4    0.13    0.17
   9   5   4   -0.52    0.38
   9   5   5   34.69    2.09
  -9  -5  -5   33.24    1.61
  -9  -5  -6    0.07    0.18
   9   5   6    0.01    0.31
  -9   5  -7   40.10    2.66
  -9  -5  -7   48.80    2.35
  -9  -5  -8   -0.06    0.30
  -9   5  -8    0.09    0.36
  -9   5  -9   22.85    2.20
   9   5   9   29.30    2.39
  -9  -5  -9   26.41    2.00
   9   5  10    0.73    0.60
   9   7 -12    0.96    0.50
   9   7 -11    8.15    1.22
  -9   7  11    7.85    1.27
   9   7 -10    2.17    0.64
  -9   7  10    1.53    0.61
   9   7  -9   38.55    2.29
  -9   7   9   39.25    2.55
   9   7  -9   37.31    2.38
  -9   7   8    1.08    0.47
   9   7  -8    0.32    0.23
   9   7  -8    0.92    0.40
   9   7  -7   48.11    2.80
   9   7  -7   49.26    2.55
   9   7  -7   49.31    2.36
  -9   7   7   45.86    2.48
   9   7  -6    2.77    0.50
   9   7  -6    3.76    0.73
  -9   7   6    3.61    0.70
   9   7  -6    2.75    0.64
   9   7  -5    8.01    1.02
   9   7  -5   10.35    1.14
  -9   7   5    9.55    0.96
   9   7  -5    8.14    0.78
   9   7  -4   22.64    1.70
   9   7  -4   22.94    1.69
   9   7  -4   23.83    1.16
   9   7  -3   88.01    3.22
   9   7  -3   85.83    3.33
   9   7  -2   30.77    1.91
   9   7  -2   32.68    1.82
   9   7  -1   46.69    2.48
   9   7  -1   51.91    2.36
  -9   7   0   12.57    0.60
   9   7   0   14.23    1.23
   9   7   0   11.27    1.23
   9   7   1   39.87    2.24
   9   7   1   38.19    2.05
   9   7   2   23.22    1.71
   9   7   2   23.09    1.61
   9   7   3    8.75    1.01
   9   7   4    3.09    0.63
   9   7   5   65.89    3.09
   9   7   6    9.26    1.21
  -9   7  -7    6.36    1.15
   9   7   7    8.45    1.22
  -9   7  -8    0.67    0.57
  -9   9  10   -0.06    0.37
   9   9  -9   10.18    1.51
  -9   9   9    9.73    1.32
   9   9  -9   11.09    1.39
  -9   9   8    2.73    0.75
   9   9  -8    3.99    0.92
   9   9  -8    3.05    0.75
   9   9  -7   34.78    2.48
  -9   9   7   31.98    2.24
   9   9  -7   33.85    2.39
  -9   9   6    4.50    0.78
   9   9  -6    3.56    0.79
   9   9  -6    4.36    0.88
   9   9  -5   22.60    1.87
   9   9  -5   20.16    1.83
   9   9  -4   11.61    1.31
   9   9  -4   10.60    1.33
   9   9  -3   33.80    2.31
   9   9  -3   29.26    1.99
   9   9  -2    1.59    0.46
   9   9  -2    2.75    0.70
   9   9  -1   41.64    2.62
   9   9  -1   38.94    2.22
   9   9   0    2.36    0.56
   9   9   0    1.99    0.65
   9   9   1   34.74    2.13
   9   9   1   33.74    2.33
   9   9   2    1.70    0.59
   9   9   2    2.04    0.60
   9   9   3   14.54    1.54
   9   9   3   12.45    1.27
   9   9   4   -0.47    0.40
   9   9   5   21.40    1.81
   9   9   6    0.82    0.50
  -9   9  -7    0.53    0.38
   9   9   7    1.35    0.61
   9  11  -7    8.22    1.27
   9  11  -7    7.80    1.26
   9  11  -6    0.25    0.35
   9  11  -6    0.59    0.40
   9  11  -5   30.06    2.51
   9  11  -5   29.30    2.27
   9  11  -4    0.72    0.45
   9  11  -4    0.04    0.30
   9  11  -3    3.60    0.74
   9  11  -3    4.23    0.98
   9  11  -2    0.18    0.28
   9  11  -2    0.05    0.36
   9  11  -1    9.18    1.37
   9  11  -1    9.44    1.23
   9  11   0    0.41    0.37
   9  11   0    0.74    0.49
   9  11   1   27.90    2.03
   9  11   1   28.17    2.36
   9  11   2    6.86    1.23
   9  11   3   35.93    2.71
  10   0 -13   -0.48    0.43
  10   0 -12   14.17    1.66
  10   0 -11    0.46    0.29
  10   0 -10    2.35    0.61
  10   0  -9   -0.08    0.27
  10   0  -8   95.58    3.46
  10   0  -7    0.00    0.21
 -10   0   6   34.22    1.04
  10   0  -6   34.38    1.74
 -10   0   5    0.24    0.16
  10   0  -5   -0.16    0.21
  10   0  -4   91.41    2.63
  10   0  -3   -0.08    0.14
 -10   0   3    0.09    0.16
 -10   0   2  208.78    3.96
  10   0  -2  195.54    3.89
  10   0  -1   -0.10    0.17
 -10   0   1   -0.17    0.16
  10   0   0  475.31    7.76
 -10   0   0  468.04    7.73
  10   0   1    0.02    0.20
  10   0   2  264.56    5.39
  10   0   3    0.03    0.27
  10   0   4   77.04    2.82
 -10   0  -4   71.85    2.66
 -10   0  -5    0.21    0.28
  10   0   5    0.25    0.27
 -10   0  -6   95.82    3.57
  10   0   6   98.74    3.27
  10   0   7   -0.03    0.24
 -10   0  -7    0.36    0.34
 -10   0  -8   23.08    1.88
  10   0   8   24.80    1.79
  10   0   9   -0.37    0.38
 -10   0  -9   -0.28    0.35
 -10   0 -10   14.70    1.70
 -10   0 -11    0.09    0.39
  10   2 -13   -0.04    0.42
  10  -2 -13    0.45    0.54
  10   2 -12   19.57    1.92
  10  -2 -12   16.46    1.78
  10   2 -11    6.58    1.07
  10  -2 -11   10.57    1.30
  10  -2 -10   12.55    1.38
  10   2 -10   14.23    1.43
  10  -2  -9   19.05    1.58
  10   2  -9   18.37    1.52
  10   2  -8   48.94    2.37
  10  -2  -8   47.34    2.42
  10  -2  -7   68.08    2.81
  10   2  -7   70.07    2.68
  10  -2  -6   26.67    1.59
  10   2  -6   26.74    1.48
  10   2  -5    1.65    0.34
 -10  -2   5    2.28    0.34
  10   2  -4  148.56    3.83
  10  -2  -4  150.80    3.37
 -10  -2   4  151.17    3.39
  10   2  -4  152.29    3.40
 -10  -2   4  156.10    3.43
 -10  -2   3   13.01    0.74
  10  -2  -3   12.45    0.63
  10   2  -3   12.49    0.95
  10  -2  -3   13.65    0.76
  10   2  -3   13.48    0.75
 -10  -2   3   12.83    0.84
 -10   2   2  132.99    2.63
  10  -2  -2  140.89    2.59
 -10  -2   2  140.24    2.68
  10  -2  -2  135.18    2.55
  10   2  -2  135.31    3.33
  10  -2  -1  359.10    5.20
  10  -2  -1  364.54    5.69
  10   2  -1  360.41    6.61
 -10   2   1  365.89    5.66
  10  -2   0  181.93    3.54
 -10   2   0  185.03    3.48
  10   2   0  173.56    4.07
  10  -2   1    5.83    0.33
 -10   2  -1    6.23    0.59
  10  -2   2  111.93    2.21
 -10  -2  -2  106.61    2.63
  10   2   2  114.84    3.25
  10  -2   3    0.21    0.15
  10   2   3    0.78    0.39
 -10  -2  -3    0.35    0.21
 -10  -2  -4   39.70    1.80
  10  -2   4   43.35    1.62
  10   2   4   43.63    2.13
  10   2   5   -0.17    0.28
  10  -2   5    0.07    0.18
 -10  -2  -5    0.05    0.18
 -10  -2  -6   62.36    2.62
 -10   2  -6   58.69    2.84
  10   2   7    3.72    0.80
 -10  -2  -7    3.24    0.67
 -10   2  -7    3.57    0.77
 -10   2  -8   35.67    2.45
 -10  -2  -8   35.48    2.33
  10   2   8   41.90    2.49
 -10  -2  -9    5.37    1.01
 -10   2  -9    4.29    0.86
  10   2   9    6.82    1.07
 -10   2 -10   28.46    2.44
  10   2  10   28.36    2.25
 -10  -2 -10   28.30    2.35
 -10  -2 -11    2.66    0.81
  10   2  11    1.35    0.66
  10   4 -13    1.38    0.64
  10   4 -12   13.84    1.62
  10  -4 -12    9.60    1.40
  10   4 -11    0.92    0.35
  10  -4 -11    1.85    0.61
  10  -4 -10   51.58    2.96
  10   4 -10   48.58    2.76
  10   4  -9    6.90    0.95
  10  -4  -9    8.43    1.12
  10   4  -9    6.52    0.68
  10  -4  -8   20.38    1.66
  10   4  -8   19.01    1.48
  10   4  -8   17.72    1.18
  10   4  -7    3.04    0.58
 -10   4   7    2.91    0.55
  10   4  -7    3.46    0.53
 -10   4   6   41.24    1.97
  10  -4  -6   40.86    1.48
  10   4  -6   41.36    1.86
  10   4  -6   37.86    1.77
  10   4  -5    3.94    0.64
 -10   4   5    4.59    0.60
  10  -4  -5    3.79    0.36
  10   4  -5    4.44    0.54
  10   4  -5    4.23    0.58
  10  -4  -4   57.78    1.35
  10   4  -4   62.63    2.52
  10  -4  -4   58.80    1.35
 -10  -4   4   66.90    1.93
 -10   4   4   65.49    2.08
  10   4  -4   64.86    1.92
  10   4  -4   63.42    2.33
 -10  -4   3    1.04    0.19
  10   4  -3    1.02    0.32
  10   4  -3    1.08    0.32
 -10   4   3    1.13    0.21
  10   4  -3    1.31    0.22
  10   4  -2    4.02    0.58
  10   4  -2    3.65    0.60
 -10   4   2    3.70    0.34
  10   4  -1   17.79    1.21
 -10   4   1   16.66    0.54
  10   4   0    2.36    0.47
 -10   4   0    2.46    0.28
 -10   4  -1    2.02    0.31
  10   4   1    2.06    0.48
  10   4   2   16.96    1.25
 -10  -4  -2   15.26    0.72
 -10  -4  -3   34.26    1.38
  10   4   3   38.32    1.98
  10   4   4   64.91    2.77
 -10  -4  -4   63.05    2.16
 -10  -4  -5    0.02    0.17
  10   4   5   -0.26    0.30
  10   4   6   28.80    2.01
 -10  -4  -6   26.14    1.64
 -10   4  -7   -0.04    0.29
 -10  -4  -7    0.48    0.32
 -10   4  -8   23.74    2.13
 -10  -4  -8   24.64    1.82
 -10  -4  -9    0.98    0.44
  10   4   9    1.44    0.61
 -10   4  -9    0.49    0.44
  10   4  10   13.78    1.77
 -10  -4 -10   14.58    1.57
 -10   4 -10   10.90    1.59
 -10  -4 -11    0.08    0.42
  10   6 -12    3.43    0.86
  10   6 -11    7.59    1.17
 -10   6  10   14.65    1.60
  10   6 -10   14.87    1.56
  10   6  -9    0.22    0.20
  10   6  -9    0.22    0.30
  10   6  -8    5.96    0.83
  10   6  -8    4.74    0.78
 -10   6   8    4.35    0.75
  10   6  -7    5.44    0.81
  10   6  -7    4.32    0.87
 -10   6   7    5.01    0.76
  10   6  -7    5.37    0.72
  10   6  -6   50.51    2.66
 -10   6   6   49.79    2.31
  10   6  -6   50.03    2.42
  10   6  -6   51.06    2.13
 -10   6   5   55.71    2.26
  10   6  -5   56.54    2.68
  10   6  -5   54.97    2.53
  10   6  -5   56.47    2.05
  10   6  -4   20.72    1.53
  10   6  -4   20.78    1.02
  10   6  -4   18.39    1.44
 -10   6   4   19.44    1.21
  10   6  -3    9.13    0.96
  10   6  -3    8.27    0.49
 -10   6   3   11.09    0.80
  10   6  -3   10.40    1.06
  10   6  -2   81.33    3.10
  10   6  -2   84.95    3.06
  10   6  -1   10.38    1.02
  10   6  -1   10.74    1.11
  10   6   0   52.86    2.49
 -10   6   0   50.90    1.31
  10   6   0   53.29    2.38
  10   6   1    0.14    0.23
  10   6   1    1.10    0.40
 -10   6  -1    0.83    0.21
  10   6   2   33.32    1.91
  10   6   3    9.43    1.07
 -10  -6  -4   51.96    1.74
  10   6   4   50.41    2.58
  10   6   5    0.69    0.39
 -10  -6  -5    0.58    0.23
  10   6   6    3.45    0.75
 -10   6  -7    3.76    0.89
  10   6   7    4.27    0.91
 -10   6  -8    2.02    0.64
 -10   6  -9    3.61    1.00
 -10   8  11    0.94    0.57
  10   8 -10    7.65    1.33
 -10   8  10    7.00    1.19
  10   8  -9    3.58    0.78
  10   8  -9    2.08    0.61
 -10   8   9    2.97    0.79
  10   8  -8   12.32    1.52
  10   8  -8   12.87    1.41
 -10   8   8   11.83    1.39
  10   8  -7    1.67    0.58
  10   8  -7    1.78    0.66
 -10   8   7    1.81    0.60
  10   8  -6   57.24    3.01
 -10   8   6   52.27    2.54
  10   8  -6   51.82    2.84
  10   8  -5    2.60    0.66
  10   8  -5    1.20    0.43
 -10   8   5    2.80    0.55
  10   8  -4    3.10    0.67
  10   8  -4    2.84    0.66
  10   8  -3    2.62    0.62
  10   8  -3    3.96    0.83
  10   8  -2   23.11    1.86
  10   8  -2   23.02    1.71
  10   8  -1    3.39    0.66
  10   8  -1    3.56    0.75
  10   8   0   29.94    1.91
  10   8   0   31.06    2.14
  10   8   1    3.19    0.75
  10   8   1    4.86    0.77
  10   8   2   18.21    1.64
  10   8   2   16.62    1.45
  10   8   3    3.55    0.68
  10   8   4   18.94    1.65
  10   8   5    2.15    0.64
  10   8   6   15.25    1.64
 -10   8  -7   -0.05    0.33
  10   8   7    0.77    0.59
  10  10  -9    1.08    0.51
 -10  10   9    0.89    0.36
  10  10  -8    4.90    0.97
 -10  10   8    3.86    0.75
  10  10  -8    4.88    1.01
  10  10  -7    1.61    0.57
  10  10  -7    2.82    0.76
  10  10  -6    9.56    1.34
  10  10  -6   10.29    1.36
  10  10  -5   13.83    1.52
  10  10  -5   13.14    1.61
  10  10  -4   20.78    1.96
  10  10  -4   18.05    1.70
  10  10  -3    0.68    0.41
  10  10  -3    0.70    0.52
  10  10  -2   29.10    2.32
  10  10  -2   29.91    2.11
  10  10  -1    2.25    0.64
  10  10  -1    2.14    0.65
  10  10   0   41.63    2.50
  10  10   0   45.14    2.92
  10  10   1    0.29    0.32
  10  10   1    0.35    0.33
  10  10   2   38.67    2.68
  10  10   2   34.83    2.28
  10  10   3    4.73    0.97
  10  10   3    4.38    0.87
  10  10   4    5.42    0.93
  10  10   5    4.72    0.93
  10  10   6   11.40    1.48
  10  12  -6    0.59    0.37
  10  12  -5   -0.33    0.45
  10  12  -4   17.94    1.78
  11   1 -13    9.01    1.44
  11  -1 -13   10.88    1.52
  11   1 -12    1.12    0.55
  11  -1 -12   -0.09    0.42
  11   1 -11   16.06    1.63
  11  -1 -11   16.92    1.68
  11   1 -10    4.83    0.90
  11  -1 -10    4.54    0.84
  11   1  -9   22.24    1.70
  11  -1  -9   24.90    1.80
  11   1  -8    1.58    0.45
  11  -1  -8    1.32    0.37
 -11   1   7   33.70    0.88
  11  -1  -7   35.31    1.94
  11   1  -7   34.69    1.88
 -11  -1   6    0.14    0.09
  11  -1  -6    0.10    0.20
  11   1  -6    0.28    0.24
  11  -1  -5   93.49    3.00
  11   1  -5   97.58    2.85
 -11  -1   5   97.60    2.40
  11   1  -4   10.93    0.87
  11  -1  -4   10.56    0.75
  11   1  -4   10.81    0.82
 -11  -1   4   11.38    0.75
  11  -1  -3   63.06    1.81
  11   1  -3   64.36    2.13
 -11  -1   3   63.77    2.00
 -11  -1   3   66.78    1.95
 -11   1   2   74.45    1.93
 -11  -1   2   72.11    1.93
  11  -1  -2   69.80    1.89
  11   1  -2   67.47    2.17
  11  -1  -1  354.77    6.11
  11   1  -1  364.08    6.48
 -11   1   1  369.36    6.04
  11  -1   0   27.92    1.20
  11   1   0   25.47    1.33
 -11   1   0   29.08    1.21
  11  -1   1    5.51    0.64
  11   1   1    6.09    0.67
  11  -1   2    3.78    0.59
  11   1   2    3.48    0.60
  11   1   3   67.02    2.57
  11  -1   3   64.22    2.46
 -11  -1  -4    0.23    0.18
  11  -1   4   -0.19    0.16
  11   1   4    0.10    0.25
 -11  -1  -5   99.01    3.40
  11  -1   5  112.19    3.16
 -11   1  -5  103.36    3.63
  11   1   5  109.97    3.81
 -11   1  -6    2.26    0.58
  11  -1   6    2.86    0.59
  11   1   6    3.25    0.66
 -11  -1  -6    1.94    0.59
 -11  -1  -7   55.71    2.78
 -11   1  -7   58.30    2.98
  11  -1   7   61.65    2.65
  11   1   7   61.09    2.82
  11   1   8    5.77    0.92
 -11  -1  -8    3.56    0.82
 -11   1  -8    3.21    0.79
  11  -1   8    4.64    0.76
  11   1   9    8.76    1.16
 -11  -1  -9    8.27    1.19
 -11   1  -9    8.83    1.32
 -11  -1 -10    0.60    0.55
 -11   1 -10   -0.31    0.44
  11   1  10    0.10    0.48
  11   1  11   13.25    1.62
 -11  -1 -11   11.39    1.55
  11   3 -13   10.33    1.46
  11   3 -12    2.41    0.71
  11  -3 -12    3.63    0.83
  11   3 -11   21.45    1.90
  11  -3 -11   21.05    1.93
  11   3 -10    1.00    0.45
  11  -3 -10    0.11    0.29
  11  -3  -9   20.24    1.73
  11   3  -9   19.39    1.57
  11   3  -8    0.16    0.32
  11  -3  -8    0.71    0.49
  11   3  -7   31.09    1.46
  11  -3  -7   29.17    1.85
  11   3  -7   30.46    1.70
  11   3  -6    0.16    0.24
  11   3  -6    0.00    0.14
  11   3  -5  109.05    3.48
  11   3  -5  105.03    2.97
  11   3  -5  108.52    2.95
  11  -3  -4   22.44    0.86
  11   3  -4   21.41    1.37
  11   3  -4   21.59    1.25
  11   3  -4   22.41    1.08
 -11  -3   4   21.02    1.07
  11   3  -3   24.73    1.44
  11   3  -3   26.27    1.04
  11  -3  -3   25.53    0.80
 -11  -3   3   26.44    1.03
  11  -3  -2   22.83    0.75
 -11  -3   2   22.77    0.81
  11   3  -2   21.58    1.30
  11  -3  -1   16.69    0.71
  11   3  -1   16.46    1.11
 -11   3   1   16.92    0.69
 -11   3   0    1.14    0.21
  11   3   0    1.19    0.33
  11  -3   0    1.06    0.24
 -11  -3  -1  147.79    2.84
 -11   3  -1  156.00    3.41
  11   3   1  152.90    4.05
 -11  -3  -2    0.33    0.18
  11   3   2    0.08    0.25
 -11  -3  -3  107.88    2.80
  11   3   3  115.57    3.61
 -11  -3  -4    2.39    0.43
  11   3   4    2.60    0.56
  11   3   5   11.33    1.19
 -11  -3  -5   10.87    0.98
  11   3   6   20.68    1.72
 -11   3  -6   17.16    1.59
 -11  -3  -6   18.41    1.40
 -11   3  -7   26.80    2.10
 -11  -3  -7   26.49    1.85
 -11  -3  -8    2.88    0.71
  11   3   8    3.37    0.71
 -11   3  -8    2.96    0.75
 -11   3  -9   27.43    2.36
  11   3   9   33.32    2.44
 -11  -3  -9   32.31    2.30
 -11  -3 -10    0.31    0.44
 -11   3 -10    0.08    0.41
  11   3  10    0.68    0.71
 -11  -3 -11   11.07    1.54
  11   5 -12   -0.31    0.27
  11  -5 -12    0.59    0.56
  11   5 -11    8.70    1.24
  11   5 -10    6.10    0.93
  11   5  -9   28.87    1.98
  11   5  -9   27.96    1.65
  11   5  -8    1.33    0.41
 -11   5   8    0.97    0.34
  11   5  -8    1.48    0.43
 -11   5   7   32.47    1.92
  11   5  -7   35.64    1.87
  11   5  -7   32.78    1.80
  11   5  -6    1.15    0.33
  11   5  -6    1.18    0.47
 -11   5   6    1.24    0.39
  11   5  -6    2.13    0.47
  11   5  -5   28.33    1.83
 -11   5   5   31.71    1.58
  11  -5  -5   27.47    0.81
  11   5  -5   27.71    1.35
  11   5  -5   27.59    1.63
  11   5  -4    5.41    0.75
  11   5  -4    5.90    0.82
 -11   5   4    5.99    0.61
  11   5  -4    4.95    0.47
  11   5  -3  113.67    3.58
 -11   5   3  114.13    2.70
  11   5  -3  111.88    2.26
  11   5  -3  112.74    3.54
  11   5  -2    2.20    0.47
 -11   5   2    2.04    0.27
  11   5  -2    1.08    0.33
  11   5  -1   36.64    1.93
  11   5  -1   34.66    1.85
 -11   5   0    7.47    0.50
  11   5   0    7.53    0.87
 -11   5  -1  166.91    3.47
  11   5   1  161.19    4.50
 -11  -5  -2   19.63    0.75
  11   5   2   32.70    1.85
  11   5   3   67.46    2.83
 -11  -5  -3   62.00    1.78
 -11  -5  -4    1.51    0.34
  11   5   4    0.94    0.37
 -11  -5  -5    6.29    0.71
  11   5   5    7.12    0.99
 -11  -5  -6    0.63    0.30
  11   5   6    0.37    0.34
 -11   5  -7    4.24    0.87
 -11  -5  -7    5.03    0.77
  11   5   7    6.87    1.03
 -11   5  -8    0.75    0.63
 -11  -5  -8    0.07    0.20
 -11   5  -9   15.06    1.82
  11   5   9   18.13    1.95
  11   7 -12    0.59    0.37
  11   7 -11    7.04    1.14
  11   7 -10    0.91    0.43
 -11   7  10    0.92    0.44
 -11   7   9   22.54    1.88
  11   7  -9   23.24    2.18
  11   7  -9   21.63    1.75
  11   7  -9   20.86    1.67
  11   7  -8    4.55    0.77
  11   7  -8    3.99    0.86
  11   7  -8    5.38    0.86
 -11   7   8    5.15    0.88
  11   7  -7   28.80    2.14
 -11   7   7   27.19    1.81
  11   7  -7   24.77    1.63
  11   7  -7   25.59    1.85
  11   7  -6    7.24    1.10
 -11   7   6    7.21    0.91
  11   7  -6    7.08    0.77
  11   7  -6    8.40    1.07
  11   7  -5    0.11    0.15
  11   7  -5    0.42    0.30
  11   7  -5    0.34    0.32
 -11   7   5    0.91    0.36
  11   7  -4    0.00    0.14
  11   7  -4    0.27    0.32
 -11   7   4    0.55    0.31
  11   7  -4    0.62    0.42
 -11   7   3   54.55    1.93
  11   7  -3   54.98    2.70
  11   7  -3   56.09    2.65
  11   7  -2    0.91    0.42
  11   7  -2    0.58    0.25
  11   7  -1   20.81    1.56
  11   7  -1   17.03    1.51
  11   7   0    0.93    0.43
  11   7   0    1.23    0.46
  11   7   1    9.44    1.15
  11   7   1    9.25    1.07
  11   7   2    0.91    0.43
  11   7   3    3.65    0.75
  11   7   4    1.57    0.55
  11   7   5   39.16    2.48
  11   7   6    0.50    0.38
  11   7   7   11.59    1.46
 -11   7  -7    8.71    1.31
 -11   7  -8    0.22    0.34
 -11   9  10    4.54    0.96
  11   9  -9    3.64    0.84
 -11   9   9    4.43    0.87
  11   9  -8    2.20    0.64
  11   9  -8    1.14    0.51
 -11   9   8    1.32    0.54
  11   9  -7    9.63    1.26
  11   9  -7    9.31    1.29
 -11   9   7    9.94    1.18
  11   9  -6    0.43    0.33
  11   9  -6    0.20    0.43
 -11   9   6    0.48    0.36
  11   9  -5    2.55    0.69
  11   9  -5    1.88    0.59
 -11   9   5    2.33    0.53
  11   9  -4    6.61    1.03
  11   9  -4    6.44    1.06
  11   9  -3    1.53    0.53
  11   9  -3    0.98    0.48
  11   9  -2    2.29    0.63
  11   9  -2    1.14    0.48
  11   9  -1    2.89    0.66
  11   9  -1    2.60    0.70
  11   9   0    5.29    0.91
  11   9   0    3.78    0.84
  11   9   1    2.86    0.70
  11   9   1    3.01    0.65
  11   9   2    0.62    0.39
  11   9   2    0.58    0.33
  11   9   3    0.16    0.28
  11   9   4    8.12    1.13
  11   9   5   26.25    2.11
  11   9   6    0.04    0.37
  11   9   7   10.52    1.44
  11  11  -7    1.78    0.81
  11  11  -6    0.25    0.39
  11  11  -6   -0.18    0.37
  11  11  -5   28.14    2.48
  11  11  -5   34.25    2.51
  11  11  -4    0.15    0.25
  11  11  -4    1.76    0.71
  11  11  -3    5.20    0.94
  11  11  -3    6.77    1.23
  11  11  -2    1.06    0.48
  11  11  -2    1.17    0.59
  11  11  -1   10.50    1.48
  11  11  -1   10.10    1.32
  11  11   0    0.85    0.51
  11  11   0    0.12    0.28
  11  11   1   19.43    2.09
  11  11   1   16.68    1.66
  11  11   2    1.10    0.56
  11  11   2    2.12    0.59
  11  11   3   11.72    1.40
  12   0 -13    0.50    0.36
  12   0 -12    8.60    1.34
  12   0 -11    0.03    0.35
  12   0 -10    1.89    0.60
  12   0  -9   -0.40    0.35
  12   0  -8  258.00    6.35
 -12   0   7    0.07    0.11
  12   0  -7    0.12    0.25
  12   0  -6  110.93    3.38
 -12   0   6  108.82    2.45
  12   0  -5   -0.01    0.20
  12   0  -5    0.44    0.26
  12   0  -4   38.91    1.60
  12   0  -3    0.17    0.17
 -12   0   2  181.43    3.81
  12   0  -2  174.00    3.76
  12   0  -1   -0.05    0.18
  12   0   0  337.30    6.22
  12   0   1    0.21    0.24
  12   0   2  212.80    4.91
  12   0   3    0.39    0.28
  12   0   4   30.66    1.83
 -12   0  -5   -0.28    0.32
  12   0   5    0.37    0.21
 -12   0  -6   14.96    1.40
  12   0   6   19.63    1.42
  12   0   7    0.05    0.27
 -12   0  -7    0.03    0.24
  12   0   8    9.44    1.10
 -12   0  -8    4.86    0.89
  12   0   9    0.27    0.36
 -12   0  -9    0.35    0.33
 -12   0 -10   38.13    2.75
  12   2 -13    2.23    0.77
  12  -2 -13    0.64    0.48
  12  -2 -12   36.87    2.70
  12   2 -12   33.53    2.52
  12   2 -11    4.77    0.95
  12  -2 -11    3.12    0.74
  12  -2 -10   23.63    1.90
  12   2 -10   22.29    1.84
  12  -2  -9   16.01    1.51
  12   2  -9   16.86    1.46
  12   2  -8   76.94    3.04
  12  -2  -8   72.09    3.11
  12  -2  -7   57.61    2.59
  12   2  -7   55.65    2.37
  12   2  -6   47.09    2.02
  12   2  -5   46.50    2.10
  12   2  -5   47.29    1.86
  12  -2  -4   69.60    1.96
  12   2  -4   70.95    2.54
  12  -2  -4   72.18    2.13
  12   2  -4   73.46    2.19
 -12  -2   4   74.78    2.21
  12   2  -3  132.82    3.56
  12  -2  -3  136.92    2.94
 -12  -2   3  142.26    3.04
  12  -2  -3  136.90    2.81
 -12   2   2   47.11    1.43
 -12  -2   2   47.89    1.44
  12  -2  -2   46.15    1.40
  12   2  -2   42.87    1.85
  12  -2  -1   33.79    1.25
  12   2  -1   33.10    1.60
 -12   2   1   37.63    1.27
  12  -2   0   62.44    1.94
  12   2   0   62.36    2.30
 -12   2   0   62.55    1.92
  12  -2   1   98.92    2.72
  12   2   1   98.38    3.07
  12  -2   2   90.27    1.98
  12  -2   2   92.04    2.78
  12   2   2   87.26    2.98
 -12  -2  -3   46.07    1.84
  12  -2   3   48.96    1.53
  12   2   3   44.55    2.17
 -12  -2  -4   53.62    2.18
  12  -2   4   52.99    1.84
  12   2   4   52.73    2.51
  12   2   5    5.48    0.85
 -12  -2  -5    4.11    0.68
  12  -2   5    4.21    0.57
 -12  -2  -6   48.13    2.42
 -12   2  -6   48.82    2.67
 -12  -2  -7    1.52    0.48
  12   2   7    2.01    0.59
 -12   2  -7    1.77    0.61
 -12   2  -8   22.23    2.00
  12   2   8   25.01    1.93
 -12  -2  -8   20.91    1.75
  12   2   9    1.38    0.51
 -12  -2  -9    0.95    0.47
 -12   2  -9   -0.06    0.30
  12   2  10   14.39    1.63
 -12   2 -10   10.70    1.52
 -12  -2 -10   14.86    1.69
 -12  -2 -11    0.77    0.62
  12   4 -13    0.59    0.34
  12  -4 -12   24.12    2.20
  12   4 -12   23.36    2.08
  12   4 -11    0.27    0.36
  12  -4 -11   -0.08    0.34
  12  -4 -10   31.59    2.31
  12   4 -10   32.82    2.23
  12   4  -9    0.10    0.20
  12   4  -9   -0.05    0.24
  12   4  -8    3.81    0.65
  12   4  -8    4.21    0.57
  12   4  -7    1.66    0.41
  12   4  -7    1.27    0.34
  12   4  -6    2.97    0.51
  12   4  -6    3.23    0.51
  12   4  -6    2.39    0.53
  12   4  -5    1.10    0.41
  12  -4  -5    1.37    0.22
  12   4  -5    1.14    0.35
  12   4  -5    1.35    0.31
  12   4  -4   92.16    3.19
 -12  -4   4   95.09    2.39
  12   4  -4   93.06    3.04
  12   4  -4   94.34    2.41
  12  -4  -4   93.55    1.76
  12   4  -3    2.04    0.42
  12   4  -3    2.46    0.55
 -12  -4   3    2.04    0.26
 -12  -4   2   40.78    0.99
  12   4  -2   48.40    2.15
  12   4  -1   11.02    1.02
 -12   4   1   10.04    0.51
 -12   4   0   27.06    1.06
  12   4   0   24.06    1.52
 -12   4  -1    0.00    0.14
 -12  -4  -1    0.03    0.05
  12   4   2   25.76    1.66
 -12  -4  -2   21.32    0.92
  12   4   3   10.04    1.08
 -12  -4  -3   10.02    0.73
  12   4   4   35.72    2.12
 -12  -4  -4   32.82    1.56
 -12  -4  -5    1.19    0.32
  12   4   5    0.71    0.37
  12   4   6   28.57    2.10
 -12  -4  -6   29.50    1.79
 -12   4  -7    3.53    0.82
 -12  -4  -7    4.23    0.72
 -12   4  -8   12.29    1.61
 -12  -4  -8   15.09    1.45
 -12  -4  -9    2.83    0.68
  12   4   9    3.96    0.90
 -12   4  -9    3.19    0.88
  12   6 -12    2.27    0.73
  12   6 -11    2.73    0.81
  12   6 -10   18.71    1.70
  12   6  -9    5.09    0.80
  12   6  -9    4.26    0.80
  12   6  -8    0.79    0.35
  12   6  -8    0.45    0.36
 -12   6   8    0.47    0.30
  12   6  -8    1.04    0.41
  12   6  -7   25.14    1.95
 -12   6   7   23.91    1.68
  12   6  -7   24.00    1.52
  12   6  -7   23.38    1.66
  12   6  -6   31.81    2.10
 -12   6   6   29.64    1.71
  12   6  -6   29.91    1.57
  12   6  -6   32.07    1.96
  12   6  -5   35.35    2.11
 -12   6   5   34.40    1.73
  12   6  -5   37.72    1.56
  12   6  -5   35.48    2.05
  12   6  -4   37.05    2.18
 -12   6   4   36.86    1.63
  12   6  -4   37.64    1.31
  12   6  -4   37.49    2.09
  12   6  -3   10.21    1.08
 -12   6   3   10.11    0.71
  12   6  -3    9.58    1.08
  12   6  -2   29.16    1.86
 -12   6   2   27.02    1.02
  12   6  -2   30.70    1.86
  12   6  -1   13.56    1.29
  12   6  -1   14.34    1.28
  12   6   0    5.64    0.84
  12   6   0    5.71    0.84
 -12   6   0    5.81    0.43
  12   6   1    5.70    0.85
  12   6   2    0.79    0.43
  12   6   3   16.05    1.43
  12   6   4   20.87    1.73
  12   6   5   10.03    1.23
  12   6   6    8.33    1.21
 -12   6  -7    1.35    0.60
  12   6   7    0.96    0.42
 -12   6  -8    8.92    1.37
 -12   8  10   11.28    1.44
  12   8 -10   10.87    1.56
  12   8  -9    0.67    0.36
  12   8  -9    0.10    0.30
  12   8  -8   22.15    2.04
 -12   8   8   21.31    1.74
  12   8  -8   20.60    1.80
  12   8  -7    1.79    0.60
 -12   8   7    1.03    0.42
  12   8  -7    1.59    0.54
  12   8  -6   27.85    2.13
 -12   8   6   26.18    1.75
  12   8  -6   27.34    2.03
  12   8  -5    5.86    0.94
 -12   8   5    6.37    0.82
  12   8  -5    5.57    0.93
  12   8  -4    3.91    0.80
 -12   8   4    4.67    0.62
  12   8  -4    4.19    0.80
  12   8  -3    0.47    0.36
  12   8  -3    1.25    0.50
  12   8  -2    2.04    0.58
  12   8  -2    1.01    0.45
  12   8  -1    1.05    0.49
  12   8  -1    0.73    0.40
  12   8   0   13.84    1.54
  12   8   0   15.26    1.42
  12   8   1    1.88    0.59
  12   8   1    1.50    0.53
  12   8   2   16.11    1.50
  12   8   3    0.08    0.30
  12   8   4   19.92    1.76
  12   8   5    5.86    0.99
  12   8   6    3.83    0.83
 -12   8  -7    3.83    0.93
  12   8   7    3.24    0.81
  12  10  -9    0.59    0.48
  12  10  -8   13.97    1.74
  12  10  -8   14.85    1.72
  12  10  -7    1.32    0.56
  12  10  -7    1.15    0.55
  12  10  -6   23.22    2.05
  12  10  -6   19.32    1.94
  12  10  -5   17.95    1.85
  12  10  -5   18.72    1.81
  12  10  -4    6.17    1.10
  12  10  -4    8.26    1.26
  12  10  -3    0.60    0.41
  12  10  -3    0.38    0.37
  12  10  -2   14.43    1.54
  12  10  -2   15.57    1.70
  12  10  -1    9.83    1.35
  12  10  -1    9.85    1.26
  12  10   0   18.72    1.91
  12  10   0   17.59    1.65
  12  10   1    0.80    0.48
  12  10   1    1.12    0.51
  12  10   2   11.15    1.38
  12  10   3    6.72    1.07
  12  10   4    1.33    0.49
  12  10   5    5.66    0.98
  12  10   6    4.44    1.00
  12  12  -5    0.45    0.38
  12  12  -4   12.82    1.57
  12  12  -3    0.03    0.30
  12  12  -2    9.03    1.27
  13  -1 -13   20.26    2.05
  13   1 -13   18.27    1.95
  13  -1 -12    1.07    0.64
  13   1 -12    0.15    0.39
  13  -1 -11   32.72    2.36
  13   1 -11   34.16    2.42
  13  -1 -10    0.19    0.35
  13   1 -10    0.21    0.30
  13  -1  -9   36.70    2.27
  13   1  -9   34.79    2.15
  13  -1  -8   13.62    1.30
  13   1  -8   14.86    1.30
  13  -1  -7    2.77    0.59
 -13   1   7    3.62    0.34
  13   1  -7    3.34    0.59
  13  -1  -6    0.01    0.21
  13   1  -6    0.20    0.19
 -13  -1   6    0.08    0.12
  13   1  -5   97.91    3.09
  13  -1  -5  100.44    2.84
  13   1  -5  104.69    3.01
  13  -1  -4    4.49    0.50
  13   1  -4    5.02    0.61
 -13  -1   3  133.62    3.10
  13  -1  -3  125.31    2.98
  13   1  -3  125.42    3.34
  13  -1  -2   -0.05    0.13
  13   1  -2    0.18    0.18
 -13   1   2    0.32    0.18
  13  -1  -1  179.49    3.85
  13   1  -1  171.05    4.10
 -13   1   1  180.69    3.77
  13  -1   0   18.17    1.07
  13   1   0   17.42    1.16
  13  -1   1    8.16    0.75
  13   1   1    8.48    0.84
  13  -1   2    5.75    0.69
  13   1   2    5.40    0.72
  13  -1   3   53.86    2.30
  13   1   3   53.76    2.41
 -13  -1  -4    3.61    0.61
  13  -1   4    3.25    0.46
  13   1   4    3.25    0.69
 -13   1  -5   42.34    2.33
 -13  -1  -5   42.12    2.17
  13  -1   5   43.86    1.94
  13   1   5   44.31    2.44
 -13   1  -6    2.92    0.70
  13  -1   6    2.83    0.60
 -13  -1  -6    1.81    0.47
 -13  -1  -7   21.92    1.77
 -13   1  -7   20.16    1.81
  13  -1   7   24.44    1.67
  13   1   7   24.46    1.80
  13  -1   8    3.53    0.65
  13   1   8    3.46    0.82
 -13  -1  -8    1.99    0.56
 -13   1  -8    3.65    0.86
  13   1   9    4.38    0.88
 -13  -1  -9    2.18    0.69
 -13   1  -9    3.22    0.78
  13   1  10    2.52    0.61
 -13  -1 -10    2.01    0.64
 -13   1 -10    2.58    0.71
  13   1  11    4.27    0.94
  13   3 -13   14.76    1.77
  13   3 -12    1.19    0.59
  13  -3 -12    1.65    0.64
  13  -3 -11   24.69    2.12
  13   3 -11   25.22    2.09
  13   3 -10    0.36    0.30
  13  -3 -10    0.17    0.35
  13  -3  -9   38.71    2.41
  13   3  -9   40.13    2.31
  13   3  -8    8.69    0.99
  13   3  -7   60.87    2.50
  13   3  -6    7.21    0.93
  13   3  -6    7.86    0.79
  13  -3  -5   66.46    1.90
  13   3  -5   62.80    2.64
  13   3  -5   65.97    2.20
  13   3  -4    8.38    0.66
 -13  -3   4    6.95    0.61
  13  -3  -4    7.58    0.51
  13  -3  -3    2.07    0.24
  13   3  -3    1.92    0.46
 -13  -3   3    1.35    0.24
 -13   3   2    4.70    0.39
  13   3  -2    4.28    0.62
 -13  -3   2    4.60    0.37
  13  -3  -2    4.46    0.38
 -13  -3   1   28.00    0.93
  13  -3  -1   30.46    1.12
  13   3  -1   29.77    1.62
 -13   3   1   29.32    1.10
  13   3   0    4.00    0.62
  13  -3   0    3.41    0.43
 -13   3   0    3.62    0.43
  13   3   1  100.54    3.31
  13   3   2    1.07    0.34
 -13  -3  -2    0.58    0.22
 -13  -3  -3   55.23    1.99
  13   3   3   64.77    2.75
  13   3   4    0.00    0.23
 -13  -3  -4    0.22    0.19
 -13  -3  -5   16.00    1.23
  13   3   5   17.01    1.53
 -13   3  -6    0.11    0.29
 -13  -3  -6   -0.26    0.27
  13   3   6   -0.21    0.52
 -13   3  -7   19.61    1.83
 -13  -3  -7   21.02    1.64
 -13   3  -8   15.52    1.71
  13   3   8   18.89    1.79
 -13  -3  -8   14.31    1.49
  13   3   9   14.66    1.66
 -13  -3  -9   13.18    1.53
 -13   3  -9   12.06    1.57
 -13  -3 -10    1.08    0.57
  13   3  10    3.24    0.88
  13   5 -13    8.59    1.33
  13   5 -12   -0.06    0.27
  13   5 -11    7.14    1.13
  13   5 -10    0.64    0.35
  13   5  -9   29.99    1.75
  13   5  -9   31.05    2.03
  13   5  -8    2.29    0.51
  13   5  -8    1.94    0.50
  13   5  -8    2.64    0.71
  13   5  -7  108.30    3.54
  13   5  -7   98.94    3.95
  13   5  -7  103.14    3.35
  13   5  -6    2.44    0.46
  13   5  -6    1.96    0.54
  13  -5  -6    2.10    0.28
  13   5  -6    1.77    0.44
  13   5  -5   24.71    1.74
  13   5  -5   23.52    1.55
  13   5  -5   22.92    1.20
  13  -5  -5   23.56    0.60
  13   5  -4    1.21    0.46
  13   5  -4    1.12    0.26
  13   5  -4    1.15    0.37
  13   5  -3   19.50    1.44
  13   5  -3   16.99    1.37
  13   5  -2    1.57    0.47
  13   5  -1    3.77    0.68
 -13   5   1    4.24    0.29
 -13   5   0    0.91    0.18
  13   5   0    0.55    0.30
  13   5   1   35.41    2.03
 -13  -5  -2    0.69    0.15
  13   5   2    0.85    0.37
  13   5   3   12.25    1.24
 -13  -5  -3    8.28    0.61
  13   5   4   24.75    1.85
 -13  -5  -4   22.17    1.19
 -13  -5  -5    2.26    0.41
  13   5   5    1.25    0.54
  13   5   6   -0.02    0.35
 -13   5  -7    2.84    0.78
  13   5   7    4.38    0.90
 -13   5  -8   -0.06    0.47
  13   5   9   17.12    1.92
  13   7 -10    0.46    0.34
  13   7  -9   11.54    1.51
  13   7  -9    8.82    1.08
  13   7  -8    5.48    0.94
 -13   7   8    6.08    0.94
  13   7  -8    6.75    1.11
  13   7  -7   16.68    1.64
 -13   7   7   14.76    1.36
  13   7  -7   15.14    1.43
  13   7  -6    0.06    0.34
  13   7  -6    0.52    0.47
 -13   7   6    0.20    0.26
  13   7  -5    0.59    0.34
  13   7  -5    0.81    0.43
 -13   7   5    0.64    0.23
 -13   7   4   14.14    0.99
  13   7  -4   12.54    1.30
  13   7  -4   12.32    1.30
  13   7  -3   35.69    2.25
 -13   7   3   39.39    1.48
  13   7  -3   37.38    2.23
  13   7  -2   30.27    2.05
  13   7  -2   32.12    2.02
  13   7  -1    8.50    1.12
  13   7  -1    8.44    1.04
  13   7   0   10.22    1.21
  13   7   0   10.61    1.17
  13   7   1   12.62    1.30
  13   7   2    1.90    0.55
  13   7   3   11.87    1.32
  13   7   4    3.74    0.77
  13   7   5   24.98    2.03
  13   7   6    0.07    0.42
 -13   7  -7    2.72    0.80
  13   7   7    4.87    1.01
 -13   9  10    5.48    0.96
  13   9  -9    0.75    0.35
  13   9  -9    0.03    0.27
  13   9  -8    2.62    0.79
  13   9  -8    2.72    0.70
  13   9  -7    1.61    0.59
  13   9  -7    1.09    0.45
  13   9  -6    1.63    0.64
  13   9  -6    1.29    0.59
  13   9  -5    9.15    1.27
  13   9  -5    9.28    1.29
  13   9  -4    0.52    0.42
  13   9  -4    0.50    0.36
  13   9  -3   35.93    2.41
  13   9  -3   37.58    2.54
  13   9  -2    3.09    0.71
  13   9  -2    2.13    0.62
  13   9  -1   18.58    1.86
  13   9  -1   18.21    1.67
  13   9   0    0.62    0.38
  13   9   0    0.64    0.43
  13   9   1   14.83    1.52
  13   9   2    2.05    0.61
  13   9   3    1.20    0.50
  13   9   4    6.62    1.08
  13   9   5   10.30    1.39
  13   9   6   -0.05    0.36
  13  11  -6   -0.54    0.36
  13  11  -5   28.59    2.47
  13  11  -5   27.81    2.34
  13  11  -4    0.43    0.48
  13  11  -4    0.01    0.29
  13  11  -3    1.75    0.63
  13  11  -3    2.18    0.73
  13  11  -2    1.04    0.50
  13  11  -2    0.28    0.36
  13  11  -1    1.80    0.61
  13  11  -1    3.54    0.94
  13  11   0    0.15    0.31
  13  11   0    0.36    0.42
  13  11   1    5.84    1.15
  13  11   1    6.09    1.05
  13  11   2    0.61    0.44
  13  11   3    4.72    0.98
  14   0 -13    0.01    0.31
  14   0 -12   58.28    3.39
  14   0 -11    0.06    0.37
  14   0 -10   12.29    1.38
  14   0  -9    0.23    0.41
  14   0  -8  198.07    5.42
 -14   0   7    0.14    0.12
  14   0  -7    0.22    0.29
 -14   0   6  128.08    3.00
  14   0  -6  133.39    3.74
  14   0  -6  123.17    3.75
  14   0  -5   -0.13    0.21
  14   0  -4    4.14    0.52
  14   0  -3    0.14    0.14
  14   0  -2    7.34    0.70
  14   0  -1    0.03    0.23
  14   0   0   33.25    1.59
  14   0   1   -0.10    0.19
  14   0   2   15.60    1.19
  14   0   3    0.08    0.22
  14   0   4    1.91    0.44
 -14   0  -5    0.10    0.24
 -14   0  -6   20.08    1.67
  14   0   6   22.65    1.59
  14   0   7   -0.03    0.27
 -14   0  -7   -0.12    0.30
  14   0   8   11.41    1.25
 -14   0  -8    9.20    1.27
  14   0   9   -0.27    0.51
 -14   0  -9   -0.20    0.29
 -14   0 -10   12.02    1.64
  14  -2 -13    2.39    0.81
  14   2 -13    0.96    0.49
  14  -2 -12   31.41    2.50
  14   2 -12   30.45    2.40
  14  -2 -11    5.94    1.06
  14   2 -11    5.10    0.94
  14  -2 -10   13.75    1.46
  14   2 -10   13.40    1.39
  14  -2  -9    2.21    0.60
  14   2  -9    1.87    0.49
  14  -2  -8   58.90    2.86
  14   2  -8   61.26    2.72
  14   2  -7    3.55    0.61
  14   2  -6   57.04    2.51
  14  -2  -6   57.32    2.09
  14   2  -6   54.88    2.24
  14  -2  -5   41.15    1.60
  14   2  -5   41.69    2.03
  14   2  -5   43.99    1.84
  14   2  -4   49.99    2.19
  14  -2  -4   50.11    1.65
  14  -2  -3   14.50    0.82
 -14  -2   3   15.35    0.89
  14  -2  -3   14.83    0.83
  14   2  -3   14.35    1.09
 -14   2   2   39.30    1.41
 -14  -2   2   38.97    1.37
  14  -2  -2   38.14    1.43
  14   2  -2   38.29    1.84
  14  -2  -1   44.99    1.60
  14   2  -1   47.52    2.05
 -14   2   1   46.73    1.62
  14  -2   0   51.61    1.87
  14   2   0   56.59    2.29
  14  -2   1   40.78    1.74
  14   2   1   41.44    1.99
  14  -2   2   56.30    1.53
  14  -2   2   55.61    2.22
  14   2   2   56.34    2.45
 -14  -2  -3   14.31    1.07
  14  -2   3   16.71    0.89
  14   2   3   17.17    1.39
 -14  -2  -4   15.65    1.19
  14  -2   4   14.77    0.96
  14   2   4   16.29    1.42
  14  -2   5    1.90    0.39
  14   2   5    2.38    0.62
 -14  -2  -5    2.34    0.50
 -14  -2  -6   12.40    1.24
 -14   2  -6   11.50    1.34
  14   2   6   13.72    1.46
 -14   2  -7    0.30    0.34
 -14  -2  -7    0.54    0.36
  14   2   8    1.95    0.58
 -14  -2  -8    1.52    0.55
 -14   2  -8    1.88    0.63
  14   2   9   11.68    1.50
 -14  -2  -9    9.92    1.34
 -14   2  -9    8.69    1.34
  14   2  10    3.11    0.85
 -14  -2 -10    2.42    0.77
  14   4 -13    0.00    0.47
  14  -4 -12   14.52    1.74
  14   4 -12   15.22    1.74
  14   4 -11    0.44    0.39
  14   4 -10   52.16    2.84
  14   4  -9    2.58    0.62
  14   4  -8    5.66    0.80
  14   4  -8    5.20    0.86
  14   4  -7   10.10    1.20
  14   4  -7    9.26    0.94
  14  -4  -6   13.50    0.80
  14   4  -6   12.94    1.25
  14   4  -6   14.87    1.08
  14   4  -5    6.74    0.85
  14   4  -5    6.75    0.67
  14  -4  -5    6.61    0.46
 -14  -4   4  150.29    3.21
  14   4  -4  144.25    4.32
  14  -4  -4  147.11    2.61
  14   4  -3    5.42    0.78
  14  -4  -3    3.93    0.31
 -14  -4   3    5.39    0.42
 -14   4   2   92.57    1.91
  14  -4  -2   95.83    1.89
  14   4  -2   98.52    3.31
  14   4  -1    3.06    0.57
 -14   4   1    3.50    0.36
  14   4   0   30.33    1.78
 -14   4   0   32.86    1.25
 -14  -4  -1   14.91    0.68
  14   4   1   21.93    1.54
 -14  -4  -2   30.38    1.19
  14   4   2   37.90    2.12
 -14  -4  -3    3.67    0.46
  14   4   3    3.67    0.71
  14   4   4   36.10    2.27
 -14  -4  -4   33.34    1.59
  14   4   5    8.42    1.16
 -14  -4  -5    7.48    0.85
  14   4   6   16.42    1.65
 -14  -4  -6   13.14    1.23
 -14   4  -7    0.80    0.43
 -14  -4  -7    0.82    0.37
 -14  -4  -8    7.74    1.12
 -14   4  -8    7.72    1.28
  14   4   9    1.44    0.68
  14   6 -12    1.62    0.60
  14   6 -11    6.16    1.05
  14   6 -10   43.30    2.98
  14   6 -10   43.12    2.58
  14   6  -9    3.27    0.67
  14   6  -9    3.40    0.65
  14   6  -9    2.99    0.74
  14   6  -8    9.57    1.10
  14   6  -8    8.76    1.19
  14   6  -8    9.33    1.04
  14   6  -7    0.42    0.26
  14   6  -7   -0.13    0.31
  14   6  -6   10.18    1.23
  14   6  -6   10.73    1.17
  14   6  -6   11.21    0.91
  14   6  -5   10.51    1.20
  14   6  -5    9.09    1.03
  14   6  -5   10.28    0.77
  14   6  -4   25.60    1.78
  14   6  -4   25.49    1.80
  14   6  -3   18.09    1.50
  14   6  -3   17.28    1.47
  14   6  -2   15.64    1.41
  14   6  -2   14.83    1.36
  14   6  -1   64.13    2.85
  14   6   0    2.74    0.63
  14   6   1    0.05    0.24
  14   6   2    6.15    0.91
  14   6   3    5.51    0.96
  14   6   4   39.19    2.47
  14   6   5    1.35    0.65
  14   6   6   12.42    1.49
 -14   6  -7    0.12    0.41
  14   6   7   -0.55    0.54
  14   8  -9    0.53    0.43
  14   8  -9    1.64    0.54
  14   8  -8   12.46    1.54
 -14   8   8   12.44    1.33
  14   8  -8   11.47    1.35
  14   8  -7    3.05    0.71
  14   8  -7    3.94    0.85
 -14   8   7    3.02    0.62
  14   8  -6   29.31    2.26
  14   8  -6   29.51    2.13
  14   8  -5    1.84    0.64
  14   8  -5    1.51    0.57
  14   8  -4    4.21    0.83
  14   8  -4    4.32    0.85
  14   8  -3    3.01    0.74
  14   8  -3    1.74    0.61
  14   8  -2   28.63    2.12
  14   8  -2   26.40    1.99
  14   8  -1    3.67    0.76
  14   8  -1    5.40    0.97
  14   8   0   56.03    2.88
  14   8   1    5.10    0.92
  14   8   2   13.64    1.46
  14   8   3    1.00    0.46
  14   8   4   10.85    1.35
  14   8   5    0.80    0.49
  14   8   6    4.31    0.94
  14   8   7    0.16    0.37
  14  10  -9    0.36    0.38
  14  10  -8   17.11    1.85
  14  10  -7    2.68    0.78
  14  10  -7    3.15    0.89
  14  10  -6   46.47    3.04
  14  10  -6   48.64    3.08
  14  10  -5   11.04    1.42
  14  10  -5   11.30    1.49
  14  10  -4    6.49    1.14
  14  10  -4    5.46    1.06
  14  10  -3    1.33    0.57
  14  10  -3    2.04    0.67
  14  10  -2    3.88    0.85
  14  10  -2    4.39    0.85
  14  10  -1    5.21    1.00
  14  10  -1    5.63    1.06
  14  10   0    9.63    1.44
  14  10   0   10.64    1.43
  14  10   1   -0.06    0.32
  14  10   2    7.08    1.21
  14  10   3    4.19    0.83
  14  10   4    1.06    0.62
  14  10   5    4.04    0.92
  14  12  -4   19.04    1.97
  14  12  -3    0.37    0.49
  14  12  -2   19.77    1.98
  14  12  -1    3.16    0.84
  14  12   0    5.51    1.01
  15  -1 -13   10.52    1.51
  15   1 -13   10.29    1.45
  15  -1 -12    1.71    0.59
  15   1 -12    0.87    0.49
  15  -1 -11   31.15    2.34
  15   1 -11   28.54    2.20
  15  -1 -10    1.35    0.55
  15   1 -10    1.67    0.52
  15  -1  -9  149.96    4.91
  15   1  -9  147.82    4.78
  15  -1  -8   21.80    1.66
  15   1  -8   20.27    1.57
 -15   1   7   49.11    1.63
  15   1  -7   49.50    2.40
  15   1  -7   47.42    2.28
  15   1  -6    0.44    0.34
  15  -1  -6    0.02    0.18
  15   1  -6    0.23    0.24
  15  -1  -5   74.33    2.43
  15   1  -5   73.81    2.70
  15   1  -4   21.29    1.32
  15  -1  -4   21.13    1.17
  15  -1  -3   64.32    2.10
  15   1  -3   65.33    2.36
  15  -1  -2    3.52    0.47
  15   1  -2    3.51    0.54
  15  -1  -1   92.23    2.66
  15   1  -1   90.34    2.88
  15  -1   0    3.62    0.54
  15   1   0    3.29    0.58
  15  -1   1    2.90    0.51
  15   1   1    3.30    0.57
  15  -1   2    7.69    0.87
  15   1   2    7.26    0.86
  15  -1   3   34.79    1.94
  15   1   3   34.08    2.00
 -15  -1  -4    2.42    0.60
  15  -1   4    2.09    0.42
  15   1   4    2.81    0.62
 -15  -1  -5   30.62    1.97
  15  -1   5   35.67    1.75
  15   1   5   37.11    2.31
 -15   1  -6    1.07    0.42
 -15  -1  -6    0.72    0.31
 -15  -1  -7   13.20    1.40
 -15   1  -7   15.31    1.58
  15  -1   7   15.33    1.32
  15   1   7   16.65    1.52
  15  -1   8    8.29    1.07
 -15  -1  -8    6.30    1.04
 -15   1  -8    5.89    1.04
  15   1   9    7.78    1.11
 -15  -1  -9    7.45    1.20
 -15   1  -9    7.11    1.22
  15   1  10    1.52    0.42
 -15  -1 -10    1.03    0.62
  15   3 -13   18.26    1.97
  15  -3 -12    0.76    0.54
  15   3 -12    0.65    0.40
  15  -3 -11   18.10    1.86
  15   3 -11   17.19    1.70
  15   3 -10    1.16    0.48
  15   3  -9    7.40    0.95
  15   3  -8   30.37    2.08
  15   3  -8   28.47    1.78
  15   3  -7   37.21    2.20
  15   3  -7   38.96    1.96
  15  -3  -6    0.08    0.16
  15   3  -6   -0.26    0.33
  15   3  -6   -0.18    0.22
  15  -3  -5  107.44    2.62
  15   3  -5  107.83    3.64
  15   3  -4   20.53    1.44
  15  -3  -4   19.85    1.07
 -15  -3   4   21.14    1.11
  15  -3  -4   21.14    0.95
  15  -3  -3   45.58    1.41
 -15  -3   3   40.09    1.44
  15  -3  -3   42.21    1.39
  15   3  -3   41.93    2.07
 -15   3   2    6.04    0.50
  15   3  -2    5.34    0.71
 -15  -3   2    4.94    0.44
  15  -3  -2    4.75    0.46
  15  -3  -1   76.54    2.16
  15   3  -1   73.46    2.82
 -15   3   1   75.00    2.10
  15   3   0    2.84    0.53
  15  -3   0    4.36    0.54
  15  -3   1   83.09    2.58
  15   3   1   78.48    3.05
 -15  -3  -2    3.84    0.48
  15   3   2    4.14    0.70
 -15  -3  -3   20.96    1.25
  15   3   3   20.01    1.60
  15   3   4    1.64    0.53
 -15  -3  -4    2.15    0.45
  15   3   5    2.51    0.69
 -15  -3  -5    2.22    0.50
 -15  -3  -6    0.64    0.36
  15   3   6    1.57    0.57
 -15   3  -7    6.73    1.12
 -15  -3  -7    6.71    0.99
  15   3   8    7.91    1.24
 -15  -3  -8    4.92    0.92
 -15   3  -8    5.41    1.11
  15   3   9    3.28    0.90
 -15  -3  -9    4.01    0.95
 -15   3  -9    4.03    0.95
  15   5 -13   19.32    2.00
  15   5 -12    0.18    0.28
  15   5 -11   26.61    2.11
  15   5 -10   -0.17    0.25
  15   5 -10    0.02    0.44
  15   5  -9    5.51    0.86
  15   5  -9    5.96    1.01
  15   5  -8    4.13    0.83
  15   5  -8    3.73    0.69
  15   5  -7   49.93    2.75
  15   5  -7   55.73    2.35
  15   5  -6   -0.12    0.28
  15   5  -6   -0.06    0.18
  15   5  -5   36.15    2.20
  15   5  -5   38.70    1.56
  15   5  -4    1.01    0.41
  15   5  -3   21.25    1.57
  15   5  -2   11.64    1.15
  15   5  -1    5.28    0.82
 -15   5   1    5.20    0.40
  15   5   0    8.22    1.00
 -15   5   0    8.10    0.61
  15   5   1   40.23    2.28
  15   5   2    2.75    0.65
  15   5   3   17.12    1.55
  15   5   4   26.43    2.01
  15   5   5    7.96    1.14
  15   5   6   -0.40    0.38
 -15   5  -7    8.15    1.29
  15   5   7   10.97    1.52
 -15   5  -8    1.47    0.73
  15   7 -10    1.07    0.60
  15   7  -9   11.57    1.26
  15   7  -9   11.01    1.49
  15   7  -8   17.86    1.80
  15   7  -8   18.98    1.63
  15   7  -7   35.18    2.44
  15   7  -7   38.64    2.36
  15   7  -6   -0.05    0.38
  15   7  -6    0.07    0.27
  15   7  -5    9.82    1.22
  15   7  -5    9.72    1.19
  15   7  -4    4.75    0.84
  15   7  -4    3.57    0.71
  15   7  -3   80.14    3.51
  15   7  -3   76.39    3.37
  15   7  -2    0.13    0.29
  15   7  -1   18.23    1.62
  15   7   0    1.05    0.45
  15   7   1   29.19    2.07
  15   7   2    5.71    0.94
  15   7   3   23.59    1.91
  15   7   4    0.05    0.42
  15   7   5   19.39    1.87
  15   7   6    0.44    0.48
  15   7   7    5.87    1.15
  15   9  -9   21.11    1.97
  15   9  -8    0.53    0.58
  15   9  -8    1.66    0.51
  15   9  -7   25.07    2.16
  15   9  -7   26.59    2.31
  15   9  -6    2.96    0.81
  15   9  -6    2.13    0.62
  15   9  -5   14.12    1.59
  15   9  -5   13.43    1.55
  15   9  -4    0.97    0.34
  15   9  -4   -0.02    0.31
  15   9  -3   30.55    2.38
  15   9  -3   30.91    2.29
  15   9  -2    1.06    0.46
  15   9  -2    1.56    0.55
  15   9  -1   23.03    2.07
  15   9  -1   19.53    1.79
  15   9   0    2.87    0.71
  15   9   1   16.85    1.68
  15   9   2   13.46    1.52
  15   9   3   14.60    1.59
  15   9   4    8.10    1.24
  15   9   5   27.17    2.31
  15  11  -5   19.32    2.03
  15  11  -4   -0.09    0.33
  15  11  -3   14.07    1.67
  15  11  -2    0.11    0.40
  15  11  -1   25.57    2.20
  15  11   0    4.12    0.89
  15  11   1   22.45    2.05
  15  11   2    0.87    0.42
  15  11   3    4.39    0.95
  16   0 -13   -0.58    0.55
  16   0 -12   39.62    2.76
  16   0 -11    0.29    0.32
  16   0 -10    1.16    0.40
  16   0  -9    0.14    0.32
  16   0  -8   22.68    1.70
  16   0  -7   -0.13    0.30
  16   0  -6  114.88    3.49
  16   0  -5   -0.07    0.21
  16   0  -4  133.35    3.58
  16   0  -3    0.15    0.15
  16   0  -2   53.52    2.07
  16   0  -1    0.13    0.17
  16   0   0   26.93    1.52
  16   0   1   -0.14    0.29
  16   0   2   57.88    2.54
  16   0   3   -0.15    0.29
  16   0   4    3.24    0.69
 -16   0  -5   -0.08    0.28
  16   0   6    3.88    0.66
 -16   0  -6    2.98    0.70
  16   0   7    0.34    0.41
 -16   0  -7   -0.02    0.25
  16   0   8    0.88    0.44
 -16   0  -8    0.15    0.28
 -16   0  -9   -0.22    0.49
  16   2 -13    3.49    0.80
  16  -2 -12   33.93    2.60
  16   2 -12   32.95    2.49
  16  -2 -11   16.34    1.71
  16   2 -11   17.73    1.74
  16  -2 -10   16.36    1.66
  16   2 -10   19.28    1.70
  16   2  -9    6.78    0.94
  16   2  -8   43.79    2.45
  16   2  -8   42.85    2.27
  16   2  -7   -0.06    0.27
  16  -2  -7    0.17    0.19
  16   2  -7    0.11    0.17
  16  -2  -6   55.40    2.08
  16   2  -6   56.68    2.56
  16   2  -6   61.76    2.41
  16  -2  -5   23.20    1.21
  16   2  -5   21.63    1.48
  16  -2  -4   60.13    1.94
  16   2  -4   58.68    2.47
  16  -2  -3    0.18    0.17
  16   2  -3   -0.01    0.21
 -16  -2   2   54.03    1.81
  16  -2  -2   56.40    1.93
  16   2  -2   58.58    2.41
  16  -2  -1   21.89    1.19
  16   2  -1   24.02    1.50
  16  -2   0   54.76    2.04
  16   2   0   55.92    2.46
  16  -2   1   22.26    1.39
  16   2   1   25.16    1.68
  16  -2   2   51.27    2.26
  16   2   2   54.39    2.53
 -16  -2  -3   -0.10    0.20
  16  -2   3   -0.15    0.16
  16   2   3   -0.13    0.25
 -16  -2  -4   14.16    1.21
  16  -2   4   14.48    0.95
  16   2   4   14.33    1.42
 -16  -2  -5   10.45    1.09
  16  -2   5    8.54    0.80
  16   2   5   10.49    1.28
 -16  -2  -6   14.53    1.40
 -16   2  -6   12.17    1.46
 -16   2  -7    0.18    0.39
 -16  -2  -7    0.05    0.23
  16   2   8    6.74    1.08
 -16  -2  -8    4.70    0.94
 -16   2  -8    5.31    1.08
  16   2   9    0.14    0.42
 -16  -2  -9   -0.34    0.48
 -16   2  -9   -0.04    0.38
  16   2  10    6.71    1.12
 -16  -2 -10    4.26    0.96
  16   4 -13    0.52    0.46
  16   4 -12    6.66    1.13
  16   4 -11    0.08    0.31
  16   4 -10   67.67    3.62
  16   4 -10   69.75    3.26
  16   4  -9    0.66    0.44
  16   4  -9    1.13    0.44
  16   4  -8   93.13    3.93
  16   4  -8   97.11    3.45
  16  -4  -7   12.38    0.87
  16   4  -7   12.13    1.34
  16   4  -7   10.26    1.00
  16  -4  -6   43.82    1.50
  16   4  -6   42.11    2.36
  16   4  -6   40.44    1.86
  16  -4  -5    1.80    0.25
  16   4  -5    1.84    0.55
  16  -4  -4   53.28    1.42
 -16  -4   4   51.12    1.69
  16   4  -4   51.82    2.51
  16   4  -3    1.46    0.44
 -16  -4   3    2.08    0.28
  16  -4  -3    1.75    0.26
 -16   4   2   74.30    1.82
  16  -4  -2   77.72    1.85
  16   4  -2   74.50    2.97
  16   4  -1    0.41    0.33
 -16   4   1    0.31    0.14
  16  -4  -1    0.53    0.16
 -16  -4   1    0.42    0.11
  16   4   0   36.93    2.12
 -16  -4  -1    8.57    0.57
  16   4   1   11.57    1.20
 -16  -4  -2    9.28    0.69
  16   4   2   11.23    1.20
 -16  -4  -3    0.13    0.15
  16   4   3   -0.04    0.26
  16   4   4   48.75    2.74
 -16  -4  -4   39.75    1.81
 -16  -4  -5   -0.04    0.19
  16   4   5    0.31    0.32
  16   4   6   36.72    2.59
 -16   4  -7    0.19    0.42
  16   4   7    1.16    0.62
 -16   4  -8   14.58    1.82
  16   6 -11    1.21    0.53
  16   6 -11    3.56    0.91
  16   6 -10   40.94    2.91
  16   6 -10   38.14    2.38
  16   6  -9    6.09    1.07
  16   6  -9    8.07    1.02
  16   6  -8   34.42    2.46
  16   6  -8   33.14    1.89
  16   6  -7    7.86    1.13
  16   6  -7    8.00    0.86
  16   6  -6   24.16    1.92
  16   6  -5   18.12    1.62
  16   6  -4   49.68    2.68
  16   6  -3   -0.31    0.37
  16   6  -2   78.20    3.34
  16   6  -1    0.57    0.42
  16   6   0   87.86    3.60
  16   6   1   13.49    1.38
  16   6   2   45.74    2.64
  16   6   3    0.21    0.29
  16   6   4   47.28    2.87
  16   6   5    7.43    1.16
  16   6   6    8.85    1.30
 -16   6  -7    0.91    0.66
  16   6   7    0.95    0.69
  16   8  -9    1.62    0.49
  16   8  -9    0.47    0.45
  16   8  -8    3.10    0.87
  16   8  -8    4.08    0.84
  16   8  -7   17.95    1.81
  16   8  -7   15.10    1.56
  16   8  -6   39.00    2.68
  16   8  -6   38.64    2.53
  16   8  -5   -0.06    0.29
  16   8  -5    0.15    0.46
  16   8  -4   43.45    2.72
  16   8  -4   37.78    2.51
  16   8  -3    0.42    0.36
  16   8  -3    0.26    0.25
  16   8  -2   28.01    2.08
  16   8  -1    1.31    0.48
  16   8   0   45.43    2.73
  16   8   1    2.41    0.67
  16   8   2   22.53    1.96
  16   8   3    1.47    0.54
  16   8   4   11.89    1.48
  16   8   5    0.57    0.50
  16   8   6    4.92    1.07
  16  10  -8    2.88    0.84
  16  10  -7   14.92    1.74
  16  10  -7   13.72    1.69
  16  10  -6   19.65    2.04
  16  10  -6   21.27    2.06
  16  10  -5    3.13    0.85
  16  10  -5    2.86    0.78
  16  10  -4    3.17    0.92
  16  10  -4    4.65    1.01
  16  10  -3    3.61    0.87
  16  10  -3    4.59    1.07
  16  10  -2    3.31    0.82
  16  10  -2    6.41    1.15
  16  10  -1    1.50    0.53
  16  10   0   11.80    1.58
  16  10   1   -0.07    0.30
  16  10   2   15.78    1.73
  16  10   3    0.08    0.31
  16  10   4    8.07    1.28
  17  -1 -13   11.43    1.61
  17   1 -13   10.98    1.50
  17  -1 -12    0.09    0.38
  17   1 -12   -0.31    0.36
  17  -1 -11   10.29    1.37
  17   1 -11    9.62    1.30
  17  -1 -10    4.85    0.90
  17   1 -10    7.66    1.05
  17  -1  -9   92.82    3.84
  17   1  -9   89.76    3.65
  17   1  -8    2.16    0.55
  17  -1  -8    2.26    0.55
  17   1  -8    2.16    0.57
  17   1  -7   44.33    2.27
  17  -1  -7   40.52    2.00
  17  -1  -6   11.44    0.98
  17   1  -6   12.62    1.13
  17  -1  -5   59.17    2.19
  17   1  -5   60.71    2.50
  17  -1  -4   11.95    0.92
  17   1  -4   13.03    1.08
  17  -1  -3   49.92    1.96
  17   1  -3   53.72    2.25
  17  -1  -2    6.47    0.69
  17   1  -2    6.92    0.82
  17  -1  -1  194.74    4.50
  17   1  -1  195.01    4.90
  17  -1   0    0.11    0.20
  17   1   0    0.13    0.23
  17  -1   1   40.61    1.98
  17   1   1   39.58    2.05
  17  -1   2    0.57    0.36
  17   1   2    0.83    0.51
  17  -1   3   21.85    1.62
  17   1   3   22.87    1.72
 -17  -1  -4    1.50    0.44
  17  -1   4    2.04    0.42
  17   1   4    1.72    0.50
 -17  -1  -5   18.53    1.57
  17  -1   5   22.38    1.41
  17   1   5   17.03    1.72
 -17   1  -6    0.27    0.38
  17  -1   6    0.19    0.27
 -17  -1  -6    0.20    0.26
 -17  -1  -7   12.38    1.43
 -17   1  -7   12.06    1.51
  17   1   7   13.55    1.41
 -17  -1  -8    6.81    1.18
 -17   1  -8    6.18    1.13
 -17  -1  -9    5.97    1.11
 -17   1  -9    5.92    1.17
  17   3 -13   20.54    2.05
  17   3 -12    0.36    0.32
  17   3 -11   14.06    1.52
  17   3 -10   10.99    1.39
  17   3 -10   11.24    1.30
  17   3  -9   11.31    1.35
  17   3  -9   11.53    1.23
  17   3  -8    1.22    0.52
  17  -3  -8    1.03    0.34
  17   3  -8    0.75    0.40
  17  -3  -7   35.85    1.65
  17   3  -7   34.05    2.14
  17   3  -7   34.54    1.89
  17  -3  -6    0.00    0.17
  17   3  -6    0.41    0.30
  17   3  -5   95.28    3.49
  17  -3  -5   96.27    2.52
  17  -3  -4    0.59    0.15
  17   3  -4    0.49    0.29
  17  -3  -4    0.93    0.26
  17  -3  -3   40.14    1.33
 -17  -3   3   37.98    1.45
  17  -3  -3   39.09    1.45
  17   3  -3   38.03    2.08
 -17   3   2    8.81    0.69
  17  -3  -2    9.83    0.50
 -17  -3   2    8.60    0.64
  17  -3  -2    9.07    0.71
  17   3  -2   10.40    1.10
  17  -3  -1   32.99    1.46
  17   3  -1   35.69    1.98
  17  -3   0    5.84    0.67
  17   3   0    6.22    0.85
  17  -3   1   50.13    2.11
  17   3   1   51.06    2.51
 -17  -3  -2    0.44    0.18
  17   3   2    0.12    0.27
 -17  -3  -3   36.48    1.75
  17   3   3   43.64    2.49
  17   3   4    3.88    0.82
 -17  -3  -4    2.11    0.50
 -17  -3  -5   15.22    1.31
  17   3   5   16.80    1.67
  17   3   6    0.62    0.42
 -17  -3  -6    0.39    0.30
 -17   3  -7   10.35    1.45
 -17  -3  -7   10.94    1.26
  17   3   8   10.38    1.44
 -17   3  -8   10.40    1.50
  17   3   9    8.14    1.33
  17   5 -13    3.97    0.97
  17   5 -12   -0.24    0.27
  17   5 -11   18.12    1.97
  17   5 -11   16.57    1.66
  17   5 -10    0.99    0.75
  17   5 -10   -0.17    0.23
  17   5  -9    1.05    0.46
  17   5  -9    1.42    0.47
  17   5  -8    0.29    0.32
  17   5  -8    0.77    0.36
  17   5  -7   23.35    1.87
  17   5  -7   24.82    1.52
  17   5  -6    2.10    0.62
  17   5  -5   51.98    2.71
  17   5  -4    1.71    0.54
  17   5  -3   71.35    3.12
  17   5  -2   11.41    1.21
  17   5  -1   10.58    1.20
  17   5   0    0.15    0.26
  17   5   1   52.01    2.73
  17   5   2   20.01    1.73
  17   5   3   71.42    3.38
  17   5   4    5.46    0.96
  17   5   5   22.81    2.06
  17   5   6    1.00    0.51
 -17   5  -7   10.48    1.55
  17   5   7   14.87    1.79
  17   7 -10    1.19    0.37
  17   7  -9   16.19    1.78
  17   7  -8    0.09    0.31
  17   7  -7   28.81    2.30
  17   7  -6   -0.24    0.39
  17   7  -5   11.75    1.39
  17   7  -4    0.20    0.44
  17   7  -3   81.07    3.62
  17   7  -2    0.41    0.39
  17   7  -1   34.39    2.29
  17   7   0    1.02    0.52
  17   7   1   32.24    2.30
  17   7   2    2.40    0.76
  17   7   3   31.39    2.36
  17   7   4    0.62    0.51
  17   7   5   25.30    2.26
  17   7   6    1.70    0.72
  17   9  -9   16.04    1.72
  17   9  -8    1.81    0.75
  17   9  -8   -0.06    0.29
  17   9  -7   32.05    2.53
  17   9  -7   36.55    2.64
  17   9  -6    1.23    0.55
  17   9  -6    1.34    0.54
  17   9  -5    7.49    1.23
  17   9  -5    9.57    1.36
  17   9  -4    0.40    0.36
  17   9  -4    0.50    0.55
  17   9  -3   28.39    2.25
  17   9  -2    9.88    1.32
  17   9  -1   47.00    2.93
  17   9   0    1.11    0.47
  17   9   1   33.35    2.47
  17   9   2    8.63    1.34
  17   9   3    4.16    0.92
  17   9   4    7.76    1.31
  17  11  -4    2.87    0.85
  17  11  -3    2.03    0.69
  17  11  -2    0.75    0.52
  17  11  -1   12.27    1.61
  17  11   0    3.23    0.80
  17  11   1   23.30    2.17
  18   0 -13    0.39    0.32
  18   0 -12   13.74    1.61
  18   0 -11    0.93    0.49
  18   0 -10    5.10    0.95
  18   0  -9    0.25    0.40
  18   0  -9   -0.51    0.35
  18   0  -8   14.11    1.30
  18   0  -7    0.07    0.22
  18   0  -6   23.91    1.53
  18   0  -5    0.38    0.25
  18   0  -4   12.03    1.01
  18   0  -3    0.38    0.26
  18   0  -2    0.59    0.22
  18   0  -1   -0.12    0.21
  18   0   0    0.08    0.20
  18   0   1    0.19    0.35
  18   0   2   96.55    3.54
  18   0   3    0.25    0.25
  18   0   4   50.86    2.71
 -18   0  -5   -0.23    0.36
 -18   0  -6   25.21    2.01
  18   0   6   29.34    1.86
  18   0   7    0.12    0.33
 -18   0  -7    0.07    0.28
 -18   0  -8   13.87    1.63
 -18   0  -9   -0.31    0.45
  18   2 -13    2.42    0.74
  18   2 -12   15.59    1.72
  18   2 -11   16.69    1.66
  18   2 -10    6.88    1.09
  18   2 -10    6.98    0.99
  18   2  -9   34.53    2.30
  18  -2  -9   32.73    1.94
  18   2  -9   35.35    2.19
  18   2  -8   17.86    1.56
  18  -2  -8   17.09    1.30
  18   2  -8   18.48    1.48
  18  -2  -7    0.62    0.21
  18   2  -7    0.73    0.29
  18  -2  -6   37.43    1.73
  18   2  -6   39.34    2.18
  18   2  -5   53.69    2.45
  18  -2  -5   50.32    1.98
  18  -2  -4   64.82    2.19
  18   2  -4   66.47    2.72
  18  -2  -3    3.32    0.49
  18   2  -3    2.57    0.57
  18  -2  -2   93.39    2.71
  18   2  -2   88.82    3.21
  18  -2  -1   57.83    2.14
  18   2  -1   56.46    2.54
  18  -2   0   43.11    1.96
  18   2   0   43.83    2.24
  18  -2   1    6.68    0.82
  18   2   1    8.55    1.01
  18  -2   2   32.35    1.92
  18   2   2   35.79    2.14
 -18  -2  -3   -0.09    0.22
  18  -2   3    0.16    0.19
  18   2   3    0.12    0.32
 -18  -2  -4   10.34    1.11
  18   2   4   16.01    1.53
 -18  -2  -5   12.69    1.23
  18   2   5   14.25    1.56
 -18  -2  -6   13.11    1.37
 -18   2  -6   14.92    1.69
  18   2   6   17.31    1.82
 -18   2  -7    0.12    0.31
 -18  -2  -7    0.29    0.34
  18   2   8    8.85    1.29
 -18  -2  -8    7.50    1.14
 -18   2  -8    6.85    1.23
  18   2   9    5.57    1.06
 -18  -2  -9    4.00    0.99
  18   4 -13    1.88    0.69
  18   4 -12    9.68    1.50
  18   4 -12    9.00    1.25
  18   4 -11    3.05    0.85
  18   4 -11    2.22    0.58
  18   4 -10   20.36    1.94
  18   4 -10   23.02    1.85
  18   4  -9    0.83    0.39
  18   4  -9    1.28    0.48
  18   4  -8   24.62    1.98
  18   4  -8   25.31    1.68
  18   4  -7    2.92    0.71
  18   4  -7    1.84    0.42
  18   4  -6   11.98    1.28
  18  -4  -6   12.45    0.77
  18  -4  -5    2.50    0.35
  18   4  -5    2.44    0.61
  18  -4  -4   27.15    1.06
  18   4  -4   27.68    1.87
  18   4  -3   -0.11    0.30
  18  -4  -3    0.17    0.15
  18  -4  -2   99.40    2.46
  18   4  -2   95.00    3.58
  18  -4  -1    7.80    0.68
  18   4  -1    8.62    1.04
  18   4   0  115.40    4.11
  18   4   1    0.24    0.35
 -18  -4  -1    0.06    0.14
 -18  -4  -2   17.25    1.02
  18   4   2   24.76    1.90
  18   4   3   -0.27    0.31
  18   4   4   22.59    1.98
  18   4   5   -0.14    0.47
  18   4   6   16.48    1.79
 -18   4  -7    0.10    0.37
  18   4   7   -0.49    0.56
  18   6 -10   26.35    2.32
  18   6  -9   19.23    1.94
  18   6  -8   29.06    2.29
  18   6  -7   19.56    1.82
  18   6  -6   33.45    2.32
  18   6  -5   17.57    1.66
  18   6  -4   46.93    2.68
  18   6  -3    1.08    0.41
  18   6  -2   30.62    2.11
  18   6  -1   10.42    1.23
  18   6   0   67.38    3.26
  18   6   1    6.48    1.04
  18   6   2   33.86    2.40
  18   6   3    1.60    0.61
  18   6   4   31.55    2.40
  18   6   5    1.30    0.65
  18   6   6   12.51    1.67
  18   8  -9    2.26    0.79
  18   8  -8   18.21    1.98
  18   8  -7    0.14    0.42
  18   8  -6   41.52    2.79
  18   8  -5   -0.02    0.33
  18   8  -4   30.07    2.31
  18   8  -3    0.23    0.32
  18   8  -2    3.11    0.74
  18   8  -1    9.22    1.27
  18   8   0   17.61    1.76
  18   8   1    0.15    0.29
  18   8   2   30.27    2.39
  18   8   3    0.58    0.45
  18   8   4   24.15    2.21
  18  10  -6   13.91    1.71
  18  10  -6   12.41    1.64
  18  10  -5    8.19    1.35
  18  10  -5   10.29    1.54
  18  10  -4   10.04    1.46
  18  10  -3    1.89    0.68
  18  10  -2   21.54    2.08
  18  10  -1    1.07    0.47
  18  10   0   11.25    1.53
  18  10   1    0.12    0.43
  18  10   2   12.71    1.61
  19   1 -13   20.55    2.08
  19  -1 -12    0.78    0.51
  19   1 -12    0.39    0.40
  19   1 -11    6.12    1.08
  19   1 -11    6.72    1.12
  19   1 -10    0.68    0.46
  19  -1 -10    0.50    0.35
  19   1 -10    1.61    0.60
  19   1  -9   13.12    1.36
  19  -1  -9   11.17    1.18
  19   1  -9   12.08    1.28
  19  -1  -8    0.26    0.24
  19   1  -8    0.30    0.27
  19  -1  -7    0.33    0.27
  19   1  -7    0.32    0.31
  19  -1  -6    1.07    0.31
  19   1  -6    0.70    0.33
  19  -1  -5   14.34    1.10
  19   1  -5   14.10    1.22
  19  -1  -4    2.23    0.47
  19   1  -4    2.60    0.53
  19  -1  -3    3.54    0.56
  19   1  -3    2.71    0.54
  19  -1  -2   14.70    1.10
  19   1  -2   13.35    1.17
  19  -1  -1   39.34    1.93
  19   1  -1   41.80    2.15
  19  -1   0   15.09    1.22
  19   1   0   16.06    1.33
  19  -1   1   35.79    1.97
  19   1   1   33.78    2.00
  19  -1   2    0.28    0.34
  19   1   2   -0.21    0.28
  19  -1   3   15.42    1.41
  19   1   3   15.81    1.48
 -19  -1  -4    4.07    0.74
  19  -1   4    4.85    0.67
  19   1   4    3.47    0.88
 -19  -1  -5   10.87    1.24
  19   1   5   12.44    1.46
 -19   1  -6   -0.28    0.27
 -19  -1  -6    0.18    0.30
  19   1   7   11.57    1.32
 -19  -1  -7    9.59    1.29
 -19   1  -7   10.24    1.38
 -19  -1  -8    2.52    0.64
 -19   1  -8    1.65    0.68
 -19  -1  -9    2.73    0.84
  19   3 -13    4.81    1.03
  19   3 -12   -0.42    0.36
  19   3 -12    0.05    0.40
  19   3 -11    2.59    0.82
  19   3 -11    2.64    0.70
  19   3 -10    1.25    0.50
  19   3 -10    1.92    0.57
  19   3  -9   17.04    1.65
  19  -3  -9   15.93    1.26
  19   3  -9   17.19    1.50
  19  -3  -8    0.64    0.23
  19   3  -8    0.50    0.38
  19   3  -8    0.92    0.38
  19  -3  -7   37.82    1.73
  19   3  -7   36.38    2.29
  19  -3  -6    0.83    0.26
  19   3  -6    1.13    0.47
  19  -3  -5   45.94    1.75
  19   3  -5   45.71    2.42
  19  -3  -4    1.39    0.28
  19   3  -4    1.68    0.45
  19  -3  -3   22.79    1.18
  19   3  -3   21.73    1.63
  19   3  -2    0.80    0.46
  19  -3  -2    0.23    0.22
  19  -3  -1   26.84    1.38
  19   3  -1   26.51    1.80
  19  -3   0   67.97    2.44
  19   3   0   68.82    3.05
  19  -3   1   21.89    1.41
  19   3   1   22.15    1.74
 -19  -3  -2    2.43    0.46
  19   3   2    3.28    0.72
 -19  -3  -3   25.33    1.52
  19   3   3   28.05    2.07
  19   3   4    8.08    1.19
 -19  -3  -4    5.99    0.77
 -19  -3  -5   11.49    1.16
  19   3   5   17.77    1.80
  19   3   6    3.98    0.88
 -19   3  -7    7.22    1.26
  19   3   8    3.84    0.93
  19   5 -12    1.04    0.50
  19   5 -11   17.99    2.01
  19   5 -11   16.83    1.64
  19   5 -10    0.39    0.68
  19   5 -10    0.38    0.26
  19   5  -9   15.07    1.67
  19   5  -9   14.30    1.35
  19   5  -8    3.02    0.73
  19   5  -8    2.83    0.55
  19   5  -7   19.01    1.79
  19   5  -6    2.79    0.71
  19   5  -5    6.76    1.04
  19   5  -4    0.83    0.47
  19   5  -3   35.90    2.26
  19   5  -2    0.51    0.35
  19   5  -1   19.63    1.68
  19   5   0    6.33    1.06
  19   5   1   28.61    2.08
  19   5   2   14.88    1.53
  19   5   3   65.95    3.37
  19   5   4   10.04    1.35
  19   5   5   35.74    2.69
  19   5   6    1.89    0.78
  19   7  -9    5.77    1.21
  19   7  -8    0.14    0.39
  19   7  -7   17.64    1.79
  19   7  -6    0.12    0.36
  19   7  -5   15.50    1.63
  19   7  -4    1.36    0.57
  19   7  -3   71.05    3.51
  19   7  -2    1.51    0.59
  19   7  -1   32.07    2.35
  19   7   0   14.84    1.61
  19   7   1   14.55    1.59
  19   7   2    0.39    0.37
  19   7   3    8.78    1.29
  19   7   4    3.58    0.83
  19   7   5    9.21    1.45
  19   9  -7   24.86    2.36
  19   9  -6    1.25    0.58
  19   9  -5   13.40    1.62
  19   9  -4   -0.05    0.36
  19   9  -3   14.93    1.72
  19   9  -2    0.15    0.34
  19   9  -1   20.71    2.01
  19   9   0    0.44    0.45
  19   9   1   27.42    2.32
  19   9   2    6.43    1.16
  19   9   3    4.16    0.91
  20   0 -12   11.17    1.48
  20   0 -11   -0.62    0.52
  20   0 -10    2.35    0.65
  20   0  -9   -0.05    0.29
  20   0  -8    1.80    0.50
  20   0  -7    0.11    0.24
  20   0  -6    4.43    0.66
  20   0  -5    0.22    0.23
  20   0  -4    2.27    0.52
  20   0  -3    0.46    0.32
  20   0  -2   54.01    2.36
  20   0  -1    0.00    0.31
  20   0   0   62.07    2.64
  20   0   1    0.32    0.35
  20   0   2   63.69    2.91
  20   0   3   -0.59    0.42
  20   0   4   14.62    1.50
 -20   0  -5    0.53    0.29
 -20   0  -6    8.78    1.20
 -20   0  -7    0.32    0.30
 -20   0  -8   12.64    1.58
  20   2 -13    0.19    0.47
  20   2 -12    8.93    1.35
  20   2 -12    9.62    1.38
  20   2 -11   13.87    1.58
  20  -2 -11   13.69    1.40
  20   2 -11   12.63    1.50
  20  -2 -10    8.67    1.08
  20   2 -10    9.71    1.29
  20   2 -10   10.13    1.24
  20  -2  -9   16.05    1.35
  20   2  -9   13.68    1.44
  20  -2  -8   19.89    1.43
  20   2  -8   19.66    1.66
  20  -2  -7    5.94    0.72
  20   2  -7    5.15    0.85
  20   2  -6   20.61    1.59
  20  -2  -6   18.14    1.23
  20  -2  -5    0.54    0.25
  20   2  -5    0.59    0.37
  20   2  -4    5.00    0.78
  20  -2  -4    4.92    0.64
  20  -2  -3    9.81    0.88
  20   2  -3   10.06    1.06
  20  -2  -2   13.18    1.04
  20   2  -2   12.52    1.23
  20  -2  -1  111.32    3.29
  20   2  -1  111.12    3.87
  20  -2   0    4.95    0.72
  20   2   0    4.61    0.76
  20  -2   1    2.30    0.54
  20   2   1    1.55    0.54
  20  -2   2    8.96    1.07
  20   2   2    7.74    1.07
 -20  -2  -3    5.20    0.75
  20   2   3    6.56    1.04
 -20  -2  -4   10.30    1.10
  20   2   4   12.63    1.47
  20   2   5    0.21    0.31
 -20  -2  -5    0.22    0.31
 -20  -2  -6   17.05    1.59
 -20   2  -6   14.47    1.72
 -20   2  -7    3.46    0.89
  20   2   7    4.93    1.04
 -20  -2  -7    2.62    0.72
  20   4 -13    1.79    0.61
  20   4 -12   10.34    1.39
  20   4 -11   -0.46    0.49
  20   4 -11    0.26    0.27
  20   4 -10   19.75    1.92
  20   4 -10   19.39    1.69
  20   4  -9    6.52    1.08
  20   4  -9    6.09    0.89
  20   4  -8   17.56    1.71
  20   4  -7    0.31    0.31
  20   4  -6    7.26    1.04
  20   4  -5    0.66    0.43
  20  -4  -4   20.22    1.00
  20   4  -4   19.67    1.68
  20  -4  -3   11.22    0.77
  20   4  -3   10.32    1.21
  20  -4  -2   15.35    0.96
  20   4  -2   16.72    1.52
  20   4  -1    1.48    0.50
  20  -4  -1    1.25    0.30
  20   4   0   10.76    1.24
  20   4   1    4.51    0.87
  20   4   2   10.94    1.33
  20   4   3    1.17    0.52
  20   4   4   18.74    1.91
  20   4   5   10.73    1.45
  20   4   6   13.64    1.84
  20   6 -10   15.55    1.86
  20   6  -9    2.62    0.77
  20   6  -8    8.64    1.27
  20   6  -7    1.58    0.62
  20   6  -6   12.73    1.50
  20   6  -5   31.70    2.31
  20   6  -4   34.57    2.37
  20   6  -3   -0.06    0.29
  20   6  -2    1.58    0.46
  20   6  -1   15.54    1.60
  20   6   0   10.28    1.31
  20   6   1    0.40    0.33
  20   6   2   20.93    1.90
  20   6   3    1.39    0.53
  20   6   4   15.16    1.72
  20   6   5   -0.34    0.59
  20   8  -8   17.66    1.99
  20   8  -7   -0.15    0.40
  20   8  -6   24.88    2.24
  20   8  -5    1.64    0.66
  20   8  -4   20.62    1.97
  20   8  -3    3.08    0.84
  20   8  -2   11.56    1.46
  20   8  -1    1.67    0.59
  20   8   0   30.35    2.39
  20   8   1    0.90    0.45
  20   8   2   17.46    1.88
  20   8   3    2.93    0.83
  20  10  -4    4.50    0.98
  20  10  -3    2.27    0.78
  20  10  -2   31.05    2.57
  20  10  -1    2.05    0.71
  21   1 -13    8.20    1.36
  21  -1 -13    8.55    1.29
  21   1 -12    2.64    0.66
  21  -1 -12    2.65    0.70
  21   1 -12    2.88    0.83
  21   1 -11    6.35    1.02
  21  -1 -11    6.09    0.98
  21   1 -10    0.44    0.36
  21  -1 -10    0.03    0.29
  21  -1  -9   22.34    1.69
  21   1  -9   22.26    1.79
  21  -1  -8    4.94    0.76
  21   1  -8    6.36    0.95
  21  -1  -7    7.25    0.85
  21   1  -7    7.19    0.97
  21  -1  -6    0.22    0.19
  21   1  -6    0.41    0.24
  21  -1  -5   36.79    1.91
  21   1  -5   39.86    2.12
  21   1  -4    6.70    0.88
  21  -1  -4    7.28    0.83
  21   1  -3    6.77    0.86
  21  -1  -3    6.53    0.76
  21  -1  -2   34.07    1.81
  21   1  -2   29.98    1.87
  21  -1  -1    1.08    0.36
  21   1  -1    0.42    0.27
  21  -1   0   16.06    1.30
  21   1   0   15.14    1.42
  21  -1   1   10.08    1.13
  21   1   1    9.17    1.10
  21  -1   2    1.14    0.46
  21   1   2    1.09    0.49
  21  -1   3   16.44    1.54
  21   1   3   19.36    1.70
 -21  -1  -4    1.20    0.45
  21   1   4    2.34    0.65
 -21  -1  -5   10.85    1.26
  21   1   5   11.90    1.49
 -21   1  -6   -0.47    0.50
 -21  -1  -6    0.13    0.26
 -21  -1  -7    8.68    1.24
 -21   1  -7    6.97    1.20
 -21  -1  -8    0.90    0.40
  21   3 -13   21.75    2.16
  21   3 -12    0.94    0.38
  21   3 -12    0.28    0.31
  21   3 -11   14.06    1.63
  21   3 -11   14.45    1.58
  21   3 -10    0.51    0.51
  21   3 -10    0.69    0.45
  21   3  -9   22.51    1.95
  21  -3  -8    0.03    0.20
  21   3  -8   -0.24    0.42
  21   3  -7   18.07    1.63
  21  -3  -7   16.53    1.16
  21  -3  -6    1.62    0.35
  21   3  -6    2.24    0.58
  21   3  -5    7.98    1.04
  21  -3  -5    8.71    0.80
  21   3  -4    0.13    0.31
  21  -3  -4    0.31    0.22
  21  -3  -3    7.75    0.76
  21   3  -3    7.77    1.05
  21  -3  -2   54.05    2.11
  21   3  -2   56.26    2.79
  21  -3  -1   28.60    1.54
  21   3  -1   28.46    1.99
  21  -3   0    3.49    0.62
  21   3   0    3.33    0.75
  21  -3   1   10.92    1.06
  21   3   1   10.91    1.29
 -21  -3  -2    6.07    0.73
  21   3   2    7.64    1.13
  21   3   3   13.83    1.60
  21   3   4    7.84    1.20
  21   3   5   15.25    1.73
  21   3   6    3.33    0.84
  21   3   8    1.38    0.87
  21   5 -11   15.76    1.82
  21   5 -10   -0.28    0.51
  21   5  -9   11.55    1.50
  21   5  -8    0.28    0.39
  21   5  -7   32.76    2.37
  21   5  -6   17.29    1.68
  21   5  -5   17.90    1.72
  21   5  -4   -0.22    0.34
  21   5  -3   57.08    3.01
  21   5  -2    0.38    0.40
  21   5  -1   81.75    3.69
  21   5   0    0.21    0.35
  21   5   1   21.49    1.90
  21   5   2    4.82    0.96
  21   5   3    4.46    0.93
  21   5   4    4.86    1.16
  21   5   5    2.25    0.82
  21   7  -9   20.75    2.15
  21   7  -8    0.09    0.35
  21   7  -7   25.63    2.26
  21   7  -6    9.80    1.44
  21   7  -5    6.54    1.14
  21   7  -4    0.53    0.47
  21   7  -3    8.60    1.33
  21   7  -2    2.47    0.71
  21   7  -1    2.75    0.71
  21   7   0    7.11    1.18
  21   7   1   11.07    1.45
  21   7   2    0.63    0.52
  21   7   3    7.07    1.21
  21   9  -6    3.76    0.97
  21   9  -5   11.20    1.54
  21   9  -4   -0.08    0.34
  21   9  -3    8.94    1.35
  21   9  -2    0.09    0.35
  21   9  -1    0.28    0.37
  21   9   0    0.50    0.50
  21   9   1    4.19    0.89
  22   0 -13    0.34    0.37
  22   0 -12   30.00    2.34
  22   0 -11    0.18    0.43
  22   0 -10   17.11    1.61
  22   0  -9   -0.31    0.26
  22   0  -8   29.56    1.97
  22   0  -7   -0.40    0.33
  22   0  -6  148.72    4.43
  22   0  -5   -0.30    0.25
  22   0  -4   77.77    2.98
  22   0  -3   -0.28    0.34
  22   0  -2   69.09    2.87
  22   0  -1   -0.15    0.22
  22   0   0   75.90    3.09
  22   0   1   -0.27    0.44
  22   0   2   25.45    1.91
  22   0   3   -0.27    0.31
  22   0   4   -0.08    0.45
 -22   0  -5    0.02    0.38
 -22   0  -6    6.27    1.03
 -22   0  -7   -0.18    0.32
  22   2 -12   21.13    2.09
  22   2 -12   24.14    2.13
  22   2 -11    2.99    0.87
  22  -2 -10   27.53    1.86
  22   2 -10   28.88    2.24
  22  -2  -9   28.45    1.85
  22   2  -9   29.44    2.19
  22  -2  -8   31.64    1.84
  22   2  -8   31.34    2.17
  22  -2  -7    5.69    0.76
  22   2  -7    6.26    0.91
  22  -2  -6   24.37    1.50
  22   2  -6   25.97    1.86
  22  -2  -5    0.46    0.26
  22   2  -5    0.81    0.41
  22  -2  -4    4.20    0.61
  22   2  -4    6.51    0.95
  22   2  -3    2.01    0.59
  22  -2  -3    2.31    0.46
  22  -2  -2   22.35    1.42
  22   2  -2   20.37    1.61
  22  -2  -1    5.46    0.72
  22   2  -1    5.90    0.87
  22  -2   0   24.50    1.68
  22   2   0   28.25    1.97
  22  -2   1    2.65    0.66
  22   2   1    3.09    0.69
  22  -2   2   26.20    1.84
  22   2   2   25.59    1.99
 -22  -2  -3   -0.08    0.25
  22   2   3    0.28    0.29
 -22  -2  -4   12.70    1.28
  22   2   4   16.39    1.75
  22   2   5    3.75    0.88
 -22  -2  -5    4.01    0.78
 -22   2  -6   11.49    1.51
  22   4 -12    3.87    0.91
  22   4 -11   -0.49    0.51
  22   4 -11    1.11    0.44
  22   4 -10   20.28    1.98
  22   4  -9    1.29    0.53
  22   4  -8   35.08    2.49
  22   4  -7    0.12    0.27
  22   4  -6    9.23    1.20
  22   4  -5   10.91    1.31
  22   4  -4   34.45    2.31
  22   4  -3    0.55    0.40
  22  -4  -2   25.08    1.33
  22   4  -2   28.83    2.09
  22  -4  -1    5.58    0.66
  22   4  -1    6.85    1.04
  22   4   0    0.10    0.42
  22   4   1   11.36    1.39
  22   4   2    2.90    0.75
  22   4   3    0.51    0.50
  22   4   4   21.08    2.05
  22   4   5    0.39    0.49
  22   6  -9    0.72    0.47
  22   6  -8   13.21    1.65
  22   6  -7    0.74    0.49
  22   6  -6   10.68    1.42
  22   6  -5    5.47    1.02
  22   6  -4   48.93    2.94
  22   6  -3    0.74    0.52
  22   6  -2    9.82    1.34
  22   6  -1    2.72    0.71
  22   6   0    4.17    0.87
  22   6   1    5.22    1.02
  22   6   2   10.70    1.48
  22   6   3    0.50    0.48
  22   6   4    6.69    1.21
  22   8  -7    0.69    0.52
  22   8  -6   19.94    2.06
  22   8  -5    0.95    0.56
  22   8  -4   13.19    1.65
  22   8  -3    5.93    1.12
  22   8  -2    0.37    0.38
  22   8  -1    1.80    0.67
  22   8   0   14.32    1.71
  22   8   1    0.60    0.47
  23   1 -13   15.84    1.82
  23  -1 -12    0.10    0.34
  23   1 -12    0.67    0.44
  23  -1 -11   10.70    1.31
  23   1 -11   10.12    1.31
  23  -1 -10    4.76    0.80
  23   1 -10    5.42    0.99
  23  -1  -9   39.55    2.28
  23   1  -9   35.49    2.35
  23  -1  -8    0.88    0.37
  23   1  -8    0.32    0.42
  23  -1  -7   23.37    1.65
  23   1  -7   25.27    1.83
  23  -1  -6    8.36    0.94
  23   1  -6    9.07    1.10
  23  -1  -5   63.42    2.60
  23   1  -5   64.17    2.90
  23   1  -4    6.35    0.91
  23  -1  -4    8.00    0.91
  23  -1  -3   72.90    2.85
  23   1  -3   75.67    3.14
  23  -1  -2   10.21    1.07
  23   1  -2    9.00    1.06
  23  -1  -1   66.98    2.83
  23   1  -1   69.75    3.07
  23  -1   0    3.70    0.71
  23   1   0    3.54    0.70
  23  -1   1   34.20    2.15
  23   1   1   34.05    2.22
  23  -1   2    0.79    0.47
  23   1   2    0.21    0.35
  23  -1   3   16.80    1.60
  23   1   3   18.11    1.76
 -23  -1  -4    1.07    0.44
  23   1   4    2.46    0.77
 -23  -1  -5    8.85    1.17
  23   1   5   11.22    1.52
 -23   1  -6    0.31    0.39
 -23  -1  -6    0.46    0.43
 -23   1  -7    6.97    1.27
  23   3 -11   18.36    1.90
  23   3 -10    2.25    0.67
  23   3  -9   29.30    2.29
  23   3  -8    0.77    0.62
  23   3  -7   34.85    2.35
  23   3  -6    0.31    0.32
  23  -3  -5   39.03    1.80
  23   3  -5   41.71    2.50
  23   3  -4    0.17    0.31
  23  -3  -4    0.03    0.23
  23  -3  -3   29.19    1.54
  23   3  -3   29.64    2.06
  23  -3  -2   76.70    2.70
  23   3  -2   80.08    3.50
  23  -3  -1   26.08    1.57
  23   3  -1   26.20    1.98
  23  -3   0    0.46    0.29
  23   3   0    0.76    0.40
  23  -3   1   15.34    1.36
  23   3   1   16.33    1.65
  23   3   2   -0.09    0.27
  23   3   3   23.19    2.11
  23   3   4    0.42    0.44
  23   3   5   18.73    2.02
  23   5 -10   -0.20    0.50
  23   5  -9   28.49    2.39
  23   5  -8    0.17    0.30
  23   5  -7   51.74    3.11
  23   5  -6   11.91    1.45
  23   5  -5   38.38    2.58
  23   5  -4    4.35    0.89
  23   5  -3   16.62    1.68
  23   5  -2    1.65    0.60
  23   5  -1   10.55    1.36
  23   5   0    0.82    0.45
  23   5   1   10.14    1.37
  23   5   2    6.63    1.15
  23   5   3    8.40    1.31
  23   5   4    1.93    0.77
  23   7  -8    0.94    0.58
  23   7  -7   15.16    1.81
  23   7  -6    0.40    0.35
  23   7  -5    9.72    1.43
  23   7  -4   -0.76    0.49
  23   7  -3   16.19    1.77
  23   7  -2   14.93    1.72
  23   7  -1   14.60    1.73
  23   7   0    1.38    0.56
  23   7   1   19.26    1.98
  23   7   2    0.71    0.47
  24   0 -13    0.48    0.41
  24   0 -12   31.47    2.41
  24   0 -11   -0.20    0.45
  24   0 -10   28.94    2.16
  24   0  -9    0.14    0.45
  24   0  -8   33.41    2.16
  24   0  -7    0.04    0.31
  24   0  -6  146.14    4.58
  24   0  -5    0.00    0.25
  24   0  -4   40.04    2.20
  24   0  -3   -0.11    0.35
  24   0  -2    0.13    0.38
  24   0  -1    0.10    0.25
  24   0   0   14.10    1.37
  24   0   1    0.50    0.37
  24   0   2   53.15    2.91
  24   0   3    0.47    0.48
  24   0   4   11.89    1.52
 -24   0  -5   -0.45    0.45
 -24   0  -6    9.42    1.41
 -24   0  -7   -0.15    0.34
  24   2 -12   12.62    1.67
  24   2 -11   11.75    1.51
  24   2 -10   18.84    1.84
  24   2  -9    5.57    0.98
  24   2  -8   24.22    1.95
  24  -2  -8   24.33    1.65
  24  -2  -7    2.85    0.55
  24   2  -7    2.61    0.68
  24  -2  -6   54.47    2.35
  24   2  -6   50.82    2.77
  24  -2  -5    5.47    0.74
  24   2  -5    6.42    0.96
  24  -2  -4   61.82    2.48
  24   2  -4   58.72    2.91
  24   2  -3   -0.06    0.37
  24  -2  -3   -0.21    0.23
  24  -2  -2   75.71    2.91
  24   2  -2   79.36    3.46
  24  -2  -1    4.99    0.79
  24   2  -1    2.67    0.66
  24  -2   0   59.91    2.71
  24   2   0   62.41    3.13
  24  -2   1    0.61    0.30
  24   2   1    0.89    0.50
  24  -2   2   34.22    2.27
  24   2   2   38.41    2.59
  24   2   3   -0.56    0.54
  24   2   4   11.52    1.59
  24   2   5    0.18    0.39
 -24   2  -6    2.45    0.82
  24   4 -10   18.46    1.94
  24   4  -9    0.92    0.48
  24   4  -8   34.97    2.51
  24   4  -7    0.48    0.30
  24   4  -6    1.64    0.65
  24   4  -5    0.94    0.50
  24   4  -4   19.97    1.79
  24   4  -3   -0.23    0.37
  24   4  -2   98.72    4.14
  24   4  -1    1.48    0.67
  24   4   0   26.12    2.18
  24   4   1    0.13    0.37
  24   4   2    5.64    1.08
  24   4   3    2.31    0.89
  24   4   4   16.67    1.89
  24   6  -9    0.38    0.36
  24   6  -8    9.64    1.47
  24   6  -7   -0.04    0.37
  24   6  -6    4.72    0.98
  24   6  -5    1.57    0.63
  24   6  -4   26.72    2.24
  24   6  -3    2.48    0.76
  24   6  -2   16.51    1.79
  24   6  -1    0.87    0.57
  24   6   0    9.06    1.32
  24   6   1    0.16    0.48
  24   6   2    5.09    1.13
  24   8  -5    2.49    0.80
  24   8  -4    9.97    1.52
  24   8  -3    0.31    0.46
  24   8  -2    0.65    0.51
  24   8  -1    0.13    0.39
  25   1 -12    0.47    0.50
  25   1 -11   18.61    1.83
  25  -1 -10    4.36    0.78
  25   1 -10    5.23    0.98
  25   1  -9   28.65    2.15
  25  -1  -9   27.99    1.96
  25  -1  -8    0.07    0.22
  25   1  -8   -0.34    0.48
  25  -1  -7   21.46    1.62
  25   1  -7   22.82    1.82
  25  -1  -6    0.71    0.36
  25   1  -6    0.18    0.27
  25  -1  -5   31.01    1.88
  25   1  -5   28.40    1.98
  25  -1  -4   -0.46    0.36
  25   1  -4    0.10    0.28
  25  -1  -3   30.37    1.85
  25   1  -3   32.33    2.10
  25  -1  -2    2.23    0.55
  25   1  -2    2.06    0.52
  25  -1  -1   66.53    2.94
  25   1  -1   69.35    3.22
  25  -1   0    4.35    0.81
  25   1   0    4.44    0.87
  25  -1   1   33.33    2.17
  25   1   1   33.47    2.36
  25  -1   2   -0.11    0.30
  25   1   2    0.09    0.32
  25  -1   3    8.24    1.17
  25   1   3    7.65    1.24
 -25  -1  -4    0.38    0.26
  25   1   4    0.43    0.43
 -25   1  -5   16.94    1.82
  25   1   5   22.23    2.18
 -25   1  -6    0.50    0.68
  25   3 -11    5.08    0.99
  25   3 -10   10.45    1.45
  25   3  -9   18.58    1.87
  25   3  -8    1.21    0.51
  25   3  -7   15.72    1.65
  25   3  -6    3.45    0.78
  25   3  -5   32.78    2.31
  25   3  -4    3.38    0.73
  25  -3  -3   43.44    1.99
  25   3  -3   41.77    2.58
  25   3  -2    0.48    0.28
  25  -3  -2    0.46    0.34
  25  -3  -1   27.57    1.71
  25   3  -1   24.37    2.02
  25  -3   0   16.88    1.40
  25   3   0   16.33    1.66
  25  -3   1   27.70    1.86
  25   3   1   26.00    2.18
  25   3   2   -0.15    0.35
  25   3   3   39.97    2.83
  25   3   4    0.60    0.57
  25   5  -9    9.52    1.42
  25   5  -8    2.92    0.90
  25   5  -7   15.02    1.74
  25   5  -6    2.86    0.80
  25   5  -5   24.87    2.15
  25   5  -4    7.03    1.18
  25   5  -3   12.43    1.54
  25   5  -2    0.01    0.28
  25   5  -1   -0.07    0.40
  25   5   0    1.18    0.60
  25   5   1    5.39    1.04
  25   5   2   -0.05    0.40
  25   7  -6    0.21    0.38
  25   7  -5    8.55    1.35
  25   7  -4    1.14    0.57
  25   7  -3    4.33    1.00
  25   7  -2    2.91    0.78
  25   7  -1   11.76    1.60
  25   7   0   -0.37    0.46
  26   0 -12   12.55    1.51
  26   0 -11   -0.43    0.39
  26   0 -10    4.63    0.91
  26   0  -9    0.00    0.28
  26   0  -8    2.01    0.56
  26   0  -7    0.35    0.41
  26   0  -6   37.50    2.26
  26   0  -5    0.24    0.30
  26   0  -4   15.29    1.43
  26   0  -3   -0.20    0.27
  26   0  -2    7.11    0.98
  26   0  -1    0.10    0.34
  26   0   0   25.92    1.97
  26   0   1    0.87    0.44
  26   0   2   38.69    2.60
  26   0   3    0.87    0.49
  26   0   4    3.55    0.87
 -26   0  -5   -0.47    0.49
  26   2 -11    5.66    1.06
  26   2 -10   10.38    1.41
  26   2  -9    4.01    0.86
  26   2  -8   14.73    1.56
  26   2  -7    0.63    0.40
  26  -2  -6   23.51    1.61
  26   2  -6   22.93    1.92
  26  -2  -5    6.03    0.82
  26   2  -5    8.08    1.15
  26  -2  -4   19.79    1.46
  26   2  -4   19.17    1.70
  26   2  -3    1.85    0.65
  26  -2  -3    2.46    0.53
  26  -2  -2   24.93    1.68
  26   2  -2   23.20    1.90
  26  -2  -1    0.74    0.34
  26   2  -1    0.36    0.43
  26  -2   0   13.81    1.39
  26   2   0   17.76    1.72
  26  -2   1    0.53    0.41
  26   2   1    0.48    0.33
  26  -2   2   17.62    1.66
  26   2   2   19.38    1.92
  26   2   3    1.71    0.67
  26   2   4   14.71    1.82
  26   4 -10   18.18    2.00
  26   4  -9    0.78    0.63
  26   4  -8   27.36    2.33
  26   4  -7    0.23    0.31
  26   4  -6    2.60    0.74
  26   4  -5    0.51    0.38
  26   4  -4   12.89    1.54
  26   4  -3   -0.66    0.41
  26   4  -2   37.27    2.58
  26   4  -1    3.06    0.80
  26   4   0    9.06    1.36
  26   4   1    1.53    0.61
  26   4   2    7.74    1.27
  26   4   3    9.83    1.45
  26   6  -7    0.26    0.34
  26   6  -6    4.92    1.06
  26   6  -5    0.62    0.41
  26   6  -4   15.61    1.80
  26   6  -3    2.66    0.77
  26   6  -2   11.64    1.59
  26   6  -1    3.74    0.95
  26   6   0   14.63    1.77
  27   1 -12    0.38    0.35
  27   1 -11   16.46    1.81
  27   1 -10    0.97    0.46
  27   1  -9   20.50    1.89
  27  -1  -8    1.25    0.48
  27   1  -8    1.13    0.52
  27  -1  -7   24.03    1.77
  27   1  -7   27.27    2.08
  27  -1  -6    0.59    0.24
  27   1  -6    0.25    0.27
  27  -1  -5   28.38    1.87
  27   1  -5   26.66    2.00
  27   1  -4    0.21    0.31
  27  -1  -4    0.45    0.40
  27  -1  -3    7.43    0.99
  27   1  -3    6.75    1.05
  27  -1  -2    3.21    0.67
  27   1  -2    5.35    0.93
  27  -1  -1   17.79    1.55
  27   1  -1   18.97    1.74
  27  -1   0    1.35    0.53
  27   1   0    1.11    0.56
  27  -1   1   20.66    1.84
  27   1   1   26.07    2.14
  27  -1   2    1.91    0.65
  27   1   2    1.47    0.68
  27  -1   3    2.44    0.60
  27   1   3    4.58    1.00
  27   1   4    0.72    0.50
 -27   1  -5    4.67    0.93
  27   3 -10    3.17    0.83
  27   3  -9   11.99    1.53
  27   3  -8    1.71    0.61
  27   3  -7    3.81    0.87
  27   3  -6    0.07    0.35
  27   3  -5    9.24    1.32
  27   3  -4    1.72    0.67
  27   3  -3   24.19    2.06
  27   3  -2    1.54    0.54
  27   3  -1   13.36    1.53
  27   3   0    9.34    1.35
  27  -3   1    4.79    0.82
  27   3   1    4.46    0.95
  27   3   2   -0.06    0.37
  27   3   3   14.44    1.81
  27   5  -8    0.41    0.39
  27   5  -7    2.55    0.86
  27   5  -6    9.82    1.42
  27   5  -5    1.68    0.70
  27   5  -4    5.29    1.03
  27   5  -3    7.21    1.22
  27   5  -2   -1.13    0.55
  27   5  -1    6.08    1.10
  27   5   0    0.56    0.47
  27   5   1    5.57    1.10
  28   0 -10    5.30    0.92
  28   0  -9   -0.03    0.27
  28   0  -8    2.68    0.64
  28   0  -7    0.20    0.35
  28   0  -6   32.29    2.17
  28   0  -5   -0.36    0.48
  28   0  -4    5.40    0.92
  28   0  -3   -0.16    0.31
  28   0  -2    4.99    0.92
  28   0  -1    0.11    0.33
  28   0   0   11.19    1.40
  28   0   1    0.42    0.47
  28   0   2    5.88    1.06
  28   0   3    0.08    0.41
  28   2 -11    1.22    0.69
  28   2 -10    8.23    1.29
  28   2  -9    0.21    0.31
  28   2  -8    9.76    1.32
  28   2  -7    0.98    0.47
  28   2  -6   15.79    1.66
  28   2  -5    0.21    0.43
  28   2  -4    7.99    1.18
  28  -2  -3    1.58    0.51
  28   2  -3    0.11    0.41
  28  -2  -2    8.26    1.05
  28   2  -2    8.97    1.23
  28  -2  -1    1.06    0.45
  28   2  -1    0.97    0.53
  28  -2   0    3.63    0.76
  28   2   0    4.23    0.88
  28  -2   1    0.70    0.54
  28   2   1    0.17    0.44
  28  -2   2    2.95    0.73
  28   2   2    4.09    0.96
  28   4  -9    0.17    0.39
  28   4  -8   18.07    1.95
  28   4  -7   -0.01    0.33
  28   4  -6    1.55    0.67
  28   4  -5    0.58    0.55
  28   4  -4   17.28    1.85
  28   4  -3    0.97    0.57
  28   4  -2   30.00    2.40
  28   4  -1    1.00    0.61
  28   4   0   10.70    1.48
  28   4   1    1.42    0.65
  28   6  -5   -0.07    0.47
  28   6  -4   11.74    1.60
  28   6  -3    0.57    0.43
  28   6  -2    6.53    1.23
  29   1 -11    4.55    1.00
  29   1 -10   -0.17    0.29
  29   1  -9   10.24    1.43
  29   1  -8    1.69    0.67
  29   1  -7   12.64    1.49
  29  -1  -6    1.11    0.48
  29   1  -6    0.69    0.36
  29   1  -5    7.05    1.07
  29  -1  -5    8.88    1.13
  29   1  -4    0.85    0.43
  29  -1  -4    0.98    0.42
  29  -1  -3    4.64    0.89
  29   1  -3    5.33    0.93
  29  -1  -2    2.82    0.64
  29   1  -2    0.66    0.43
  29  -1  -1   13.30    1.42
  29   1  -1   14.43    1.59
  29  -1   0    4.20    0.82
  29   1   0    4.95    0.95
  29  -1   1   13.16    1.54
  29   1   1   16.64    1.83
  29  -1   2    0.88    0.47
  29   1   2    0.01    0.37
  29  -1   3    1.14    0.55
  29   3  -9   16.62    1.87
  29   3  -8    7.92    1.31
  29   3  -7   10.70    1.49
  29   3  -6    1.06    0.63
  29   3  -5   15.85    1.75
  29   3  -4    8.83    1.30
  29   3  -3   16.69    1.81
  29   3  -2    1.21    0.59
  29   3  -1    1.94    0.71
  29   3   0    5.34    1.10
  29   3   1    0.29    0.50
  29   5  -6    4.93    1.09
  29   5  -5   14.69    1.79
  29   5  -4    1.56    0.61
  29   5  -3   13.96    1.74
  29   5  -2   -0.38    0.52
  30   0  -8    0.19    0.31
  30   0  -7   -0.03    0.24
  30   0  -6   26.43    2.03
  30   0  -5   -0.38    0.37
  30   0  -4    7.76    1.10
  30   0  -3   -0.24    0.29
  30   0  -2    1.10    0.64
  30   0  -1   -0.21    0.33
  30   0   0   11.80    1.46
  30   0   1   -0.22    0.37
  30   0   2    2.24    0.79
  30   2 -10    9.97    1.50
  30   2  -9   -0.57    0.39
  30   2  -8    6.64    1.18
  30   2  -7    0.98    0.55
  30   2  -6    8.05    1.27
  30   2  -5   -0.36    0.39
  30   2  -4    9.07    1.31
  30   2  -3    4.46    0.88
  30   2  -2   11.99    1.47
  30   2  -1    0.82    0.50
  30   2   0    9.54    1.36
  30  -2   1    8.68    1.24
  30   2   1    8.96    1.43
  30   4  -7    0.66    0.55
  30   4  -6    3.55    0.94
  30   4  -5    6.09    1.17
  30   4  -4   10.87    1.52
  30   4  -3   -0.01    0.39
  30   4  -2   15.72    1.79
  30   4  -1    1.28    0.67
  31   1 -10    0.30    0.47
  31   1  -9    4.65    1.00
  31   1  -8    1.18    0.64
  31   1  -7   14.76    1.69
  31   1  -6    0.00    0.38
  31   1  -5    1.56    0.54
  31   1  -4    0.00    0.48
  31  -1  -3    1.15    0.57
  31   1  -3    0.99    0.53
  31  -1  -2    0.65    0.50
  31   1  -2    1.27    0.63
  31  -1  -1    7.82    1.19
  31   1  -1    9.94    1.40
  31  -1   0   -0.42    0.52
  31   1   0    0.11    0.44
  31  -1   1    3.35    0.83
  31   1   1    3.60    1.02
  31  -1   2    0.18    0.33
  31   3  -8    5.74    1.17
  31   3  -7    2.35    0.77
  31   3  -6    2.82    0.81
  31   3  -5   17.12    1.87
  31   3  -4   -0.51    0.66
  31   3  -3   21.79    2.09
  31   3  -2    0.70    0.53
  31   3  -1    4.18    1.05
  32   0  -6   13.44    1.47
  32   0  -5   -0.87    0.54
  32   0  -4    8.95    1.26
  32   0  -3   -0.01    0.51
  32   0  -2   12.97    1.53
  32   0  -1    0.82    0.51
  32   0   0   33.11    2.57
  32   0   1    0.06    0.35
  32   2  -9    5.54    1.14
  32   2  -8   10.83    1.53
  32   2  -7    8.21    1.30
  32   2  -6    9.98    1.41
  32   2  -5   -0.63    0.55
  32   2  -4    9.50    1.40
  32   2  -3    0.86    0.59
  32   2  -2    7.60    1.27
  32   2  -1    3.09    0.91
  33   1  -8    1.47    0.69
  33   1  -7   24.78    2.23
  33   1  -6    2.59    0.68
  33   1  -5   25.66    2.18
  33   1  -4    3.29    0.77
  33   1  -3    6.78    1.12
  33   1  -2    2.13    0.75
  33   1  -1   15.70    1.84
  34   0  -3   -0.19    0.40
  34   0  -2   11.75    1.48
  34   0  -1    0.76    0.66
  34   2  -6    7.59    1.25
  34   2  -5    1.24    0.66
  34   2  -4    7.22    1.20
  35   1  -5   13.58    1.66
  35   1  -4    2.93    0.86
   0   0   0    0.00    0.00
;
_shelx_res_file
;
TITL 1305 in C2/c
CELL 0.71073  25.6754   9.8838  10.6208  90.000 108.234  90.000
ZERR    4.00   0.0019   0.0005   0.0007   0.000   0.007   0.000
LATT 7
SYMM -X, Y, 0.5-Z
SFAC C  H  N  O  Zn
UNIT 112  104  8  24  4
TEMP -123
omit 0 50
ACTA
L.S. 12
BOND $H
FMAP 2
PLAN 0
WGHT    0.038000    2.139600
FVAR       0.10251   0.57838
ZN    5    0.250000    0.250000    0.500000    10.50000    0.01561    0.01321 =
         0.01427   -0.00046    0.00702   -0.00160
O3    4    0.280624    0.114154    0.658135    11.00000    0.02215    0.00854 =
         0.01570   -0.00067    0.00750   -0.00116
H3A   2    0.265316    0.036267    0.646844    11.00000    0.03889
N     3    0.165753    0.181978    0.484544    11.00000    0.01665    0.01912 =
         0.02166    0.00464    0.00724   -0.00164
C2    1    0.282817    0.169520    0.783497    11.00000    0.02076    0.01093 =
         0.01826   -0.00144    0.01154   -0.00129
AFIX  13
H2A   2    0.256556    0.117787    0.817593    11.00000   -1.20000
AFIX   0
C3    1    0.339721    0.153701    0.882557    11.00000    0.02139    0.00881 =
         0.01960    0.00151    0.00736    0.00000
C4    1    0.385678    0.143759    0.840119    11.00000    0.02211    0.03033 =
         0.02272    0.00045    0.00753    0.00430
AFIX  43
H4A   2    0.381577    0.149038    0.748203    11.00000   -1.20000
AFIX   0
C5    1    0.437448    0.126191    0.931089    11.00000    0.02215    0.04310 =
         0.03880    0.00055    0.00893    0.00469
AFIX  43
H5A   2    0.468578    0.119964    0.901172    11.00000   -1.20000
AFIX   0
C6    1    0.443866    0.117755    1.064447    11.00000    0.02737    0.03580 =
         0.03238    0.00395   -0.00487    0.00319
AFIX  43
H6A   2    0.479293    0.105094    1.126531    11.00000   -1.20000
AFIX   0
C7    1    0.398418    0.127817    1.107658    11.00000    0.04117    0.03051 =
         0.01875    0.00410    0.00157   -0.00255
AFIX  43
H7A   2    0.402730    0.122130    1.199659    11.00000   -1.20000
AFIX   0
C8    1    0.346704    0.146131    1.017402    11.00000    0.02979    0.01982 =
         0.02341    0.00151    0.01178   -0.00195
AFIX  43
H8A   2    0.315782    0.153569    1.047972    11.00000   -1.20000
AFIX   0
C9    1    0.131132    0.258149    0.525865    11.00000    0.02289    0.02289 =
         0.04144    0.00651    0.01507    0.00221
AFIX   3
H9A   2    0.134952    0.354219    0.518775    11.00000   -1.20000
AFIX   0
C13   1    0.149567    0.056888    0.443213    11.00000    0.01745    0.01878 =
         0.05628    0.00666    0.01100    0.00105
AFIX   3
H13A  2    0.177677   -0.005022    0.438353    11.00000   -1.20000
AFIX   0
PART   1
C10   1    0.076799    0.210425    0.504813    21.00000    0.01443    0.03818 =
         0.02819   -0.00500    0.00926   -0.00142
AFIX  43
H10A  2    0.051401    0.267692    0.527552    21.00000   -1.20000
AFIX   0
C11   1    0.059387    0.083467    0.452349    21.00000    0.01556    0.03205 =
         0.03003    0.00450    0.00695   -0.00669
C12   1    0.097225    0.004612    0.417180    21.00000    0.02385    0.02022 =
         0.03429   -0.00061    0.00892   -0.00310
AFIX  43
H12A  2    0.087685   -0.081566    0.376959    21.00000   -1.20000
AFIX   0
C14   1    0.001654    0.030830    0.435917    21.00000    0.02182    0.04191 =
         0.03961    0.00709    0.01168   -0.00631
AFIX  23
H14A  2   -0.024902    0.106255    0.409188    21.00000   -1.20000
H14B  2   -0.008348   -0.038239    0.364870    21.00000   -1.20000
AFIX   0
PART   2
C10'  1    0.086984    0.214842    0.559883   -21.00000    0.02178    0.02920 =
         0.02543   -0.01051    0.00633   -0.00410
AFIX  43
H10B  2    0.067318    0.273894    0.599246   -21.00000   -1.20000
AFIX   0
C11'  1    0.072190    0.080546    0.534269   -21.00000    0.01388    0.02755 =
         0.02086    0.00123    0.00731   -0.00511
C12'  1    0.104551    0.002366    0.482675   -21.00000    0.02369    0.01584 =
         0.03567   -0.00187    0.01106   -0.00549
AFIX  43
H12B  2    0.097209   -0.091881    0.472223   -21.00000   -1.20000
AFIX   0
C14'  1    0.022770    0.020883    0.562555   -21.00000    0.02563    0.03122 =
         0.03540    0.00173    0.02016   -0.00786
AFIX  23
H14C  2    0.008031    0.088255    0.611511   -21.00000   -1.20000
H14D  2    0.034483   -0.059321    0.620349   -21.00000   -1.20000
AFIX   0
PART   0
C1    1    0.264310    0.318374    0.767686    11.00000    0.01341    0.01332 =
         0.01930   -0.00057    0.00838   -0.00115
O1    4    0.250934    0.371909    0.654389    11.00000    0.02418    0.01218 =
         0.01640    0.00118    0.00861    0.00262
O2    4    0.262480    0.376644    0.870653    11.00000    0.03524    0.01823 =
         0.01756   -0.00010    0.01146    0.00740
HKLF 4
REM  1305 in C2/c
REM R1 =  0.0314 for   1970 Fo > 4sig(Fo)  and  0.0385 for all   2270 data
REM    210 parameters refined using      0 restraints
END
WGHT      0.0349      2.1189
REM Highest difference peak  0.427,  deepest hole -0.405,  1-sigma level  0.060
Q1    1   0.1479  0.3478  0.5823  11.00000  0.05    0.43
Q2    1   0.1716  0.0185  0.3868  11.00000  0.05    0.32
Q3    1   0.2005  0.2320  0.5109  11.00000  0.05    0.29
Q4    1   0.2749  0.2401  0.7785  11.00000  0.05    0.28
Q5    1   0.2799  0.1397  0.7268  11.00000  0.05    0.25
Q6    1   0.3606  0.1852  0.8626  11.00000  0.05    0.24
Q7    1   0.4185  0.0976  1.0861  11.00000  0.05    0.22
Q8    1   0.3112  0.1610  0.8251  11.00000  0.05    0.22
Q9    1   0.2153  0.1758  0.4913  11.00000  0.05    0.21
Q10   1   0.2622 -0.0444  0.6388  11.00000  0.05    0.21
Q11   1   0.2562  0.3441  0.5984  11.00000  0.05    0.21
Q12   1   0.1794  0.1965  0.7632  11.00000  0.05    0.19
Q13   1   0.2781  0.4135  0.6480  11.00000  0.05    0.19
Q14   1   0.2048  0.2464  0.4134  11.00000  0.05    0.18
Q15   1   0.3027  0.3948  0.9427  11.00000  0.05    0.18
Q16   1   0.2752  0.3647  0.8385  11.00000  0.05    0.18
Q17   1   0.3481  0.1785  0.9563  11.00000  0.05    0.18
Q18   1   0.2763  0.1263  0.8430  11.00000  0.05    0.17
Q19   1   0.0247 -0.0382  0.6474  11.00000  0.05    0.17
Q20   1   0.2632  0.1617  0.5999  11.00000  0.05    0.17
;
