# Supplementary material for: Crystal structure of the coordination polymer catena-poly[[bis­[hy­droxy(phen­yl)acetato-κ2 O 1,O 2]zinc(II)]-μ2-1,2-bis­(pyridin-4-yl)ethane-κ2 N:N′]
Source: Acta Crystallogr E Crystallogr Commun. 2020 Nov 24;76(Pt 12):1868–70. doi: 10.1107/S2056989020014322 (PMC7784659; doi:10.1107/S2056989020014322)
Supplement: Supplementary file 2 [file e-76-01868-Isup2.hkl]

# 
# h,k,l, Fc-squared, Fo-squared, sigma(Fo-squared) and status flag 
# 
data_I
_shelx_title ' 1305 in C2/c' 
_shelx_refln_list_code          4 
_shelx_F_calc_maximum      327.24 
_exptl_crystal_F_000      1144.00 
_reflns_d_resolution_high  0.8410 
 
loop_ 
 _symmetry_equiv_pos_as_xyz 
 'x, y, z' 
 '-x, y, -z+1/2' 
 'x+1/2, y+1/2, z' 
 '-x+1/2, y+1/2, -z+1/2' 
 '-x, -y, -z' 
 'x, -y, z-1/2' 
 '-x+1/2, -y+1/2, -z' 
 'x+1/2, -y+1/2, z-1/2' 
 
_cell_length_a    25.6754 
_cell_length_b     9.8838 
_cell_length_c    10.6208 
_cell_angle_alpha  90.000 
_cell_angle_beta  108.234 
_cell_angle_gamma  90.000 
 
_shelx_F_squared_multiplier     1.000 
 
loop_ 
 _refln_index_h 
 _refln_index_k 
 _refln_index_l 
 _refln_F_squared_calc 
 _refln_F_squared_meas 
 _refln_F_squared_sigma 
 _refln_observed_status 
   4   0   0    10919.26    10980.46    199.84 o 
   6   0   0    73752.07    64588.59    933.52 o 
   8   0   0    41116.29    37992.04    923.05 o 
  10   0   0    46268.99    44885.70    521.14 o 
  12   0   0    31787.91    32097.31    591.89 o 
  14   0   0     3571.37     3164.05    151.30 o 
  16   0   0     2870.94     2562.65    144.64 o 
  18   0   0       31.37        7.61     19.03 o 
  20   0   0     5790.38     5906.55    251.22 o 
  22   0   0     7151.28     7222.61    294.04 o 
  24   0   0     1241.14     1341.75    130.37 o 
  26   0   0     2407.98     2466.54    187.46 o 
  28   0   0     1192.72     1064.84    133.22 o 
   3   1   0     3409.50     3308.02     44.91 o 
   5   1   0      216.90      179.82     12.35 o 
   7   1   0     3037.19     2817.89     73.84 o 
   9   1   0        0.18        0.00     12.85 o 
  11   1   0     2548.13     2635.15     86.09 o 
  13   1   0     1702.37     1696.99     74.84 o 
  15   1   0      311.71      330.64     37.61 o 
  17   1   0       11.36       11.35     14.36 o 
  19   1   0     1490.26     1479.57     85.55 o 
  21   1   0     1460.08     1489.62     91.24 o 
  23   1   0      295.38      344.54     47.43 o 
  25   1   0      420.68      417.96     56.41 o 
  27   1   0       78.23      117.36     36.63 o 
   0   2   0    22618.49    22639.52    302.13 o 
   2   2   0    43278.66    40336.23    598.55 o 
   4   2   0     3422.73     3237.16     63.20 o 
   6   2   0    12729.26    12520.46    124.58 o 
   8   2   0     8218.07     8050.21     99.58 o 
  10   2   0    17080.14    17217.08    279.73 o 
  12   2   0     6355.55     5943.70    111.68 o 
  14   2   0     5283.53     5111.34    236.95 o 
  16   2   0     5015.66     5256.48    149.43 o 
  18   2   0     4049.69     4132.32    140.37 o 
  20   2   0      427.28      456.31     49.74 o 
  22   2   0     2504.37     2494.17    178.42 o 
  24   2   0     5502.84     5805.33    194.96 o 
  26   2   0     1374.12     1485.74    187.94 o 
  28   2   0      296.34      371.98     54.73 o 
   1   3   0    30211.97    29835.57    270.08 o 
   3   3   0     3232.07     3394.35    168.43 o 
   5   3   0      955.89      948.27     46.54 o 
   7   3   0      506.86      610.53     52.81 o 
   9   3   0     1237.49     1188.55     49.25 o 
  11   3   0       90.59      106.89     13.56 o 
  13   3   0      393.45      344.64     25.98 o 
  15   3   0      376.63      356.55     72.32 o 
  17   3   0      603.38      570.13     50.07 o 
  19   3   0     6306.21     6499.80    181.31 o 
  21   3   0      339.66      326.10     45.47 o 
  23   3   0       24.04       55.77     22.34 o 
  25   3   0     1551.51     1584.96    101.84 o 
  27   3   0      861.08      888.79    128.47 o 
   0   4   0    18586.16    19167.99    344.48 o 
   2   4   0     1090.32     1410.22     41.02 o 
   4   4   0       72.08       19.57     13.11 o 
   6   4   0      245.20      341.62     46.63 o 
   8   4   0     4398.33     4401.71     95.68 o 
  10   4   0      148.79      231.68     22.89 o 
  12   4   0     2699.24     2488.84    142.74 o 
  14   4   0     2826.61     3051.64    120.38 o 
  16   4   0     3319.91     3514.24    201.74 o 
  18   4   0    10612.08    10981.41    391.11 o 
  20   4   0      914.98     1023.92    118.00 o 
  22   4   0       35.30        9.52     39.97 o 
  24   4   0     2614.56     2485.57    207.45 o 
  26   4   0      920.36      862.15    129.42 o 
   1   5   0     6514.13     6483.56    125.86 o 
   3   5   0      300.97      421.41     25.60 o 
   5   5   0      137.04      127.20     10.81 o 
   7   5   0      681.91      689.75     35.61 o 
   9   5   0      139.36      144.86     17.38 o 
  11   5   0      713.18      712.27     41.25 o 
  13   5   0       81.60       77.60     17.13 o 
  15   5   0      717.74      773.92     49.56 o 
  17   5   0       11.56       14.27     24.74 o 
  19   5   0      518.53      602.36    100.87 o 
  21   5   0       67.76       19.98     33.31 o 
  23   5   0       29.59       78.03     42.82 o 
  25   5   0       84.44      112.29     57.10 o 
   0   6   0      292.42      202.69     33.31 o 
   2   6   0      930.63      752.37     41.86 o 
   4   6   0     6582.03     6275.77    115.04 o 
   6   6   0     8862.49     8902.12    124.42 o 
   8   6   0     2368.96     2095.64     57.59 o 
  10   6   0     5429.22     4921.99     99.18 o 
  12   6   0      606.59      548.53     33.14 o 
  14   6   0      348.92      260.74     59.95 o 
  16   6   0     8020.27     8360.72    342.57 o 
  18   6   0     6034.48     6411.85    310.22 o 
  20   6   0      989.33      978.24    124.66 o 
  22   6   0      435.10      396.82     82.79 o 
  24   6   0      788.58      862.15    125.61 o 
   1   7   0     3775.41     3835.22    134.65 o 
   3   7   0     1803.95     1838.81     63.15 o 
   5   7   0      238.88      199.45     15.45 o 
   7   7   0       15.85       33.78      9.62 o 
   9   7   0     1302.36     1207.05     68.96 o 
  11   7   0      110.26      102.29     29.89 o 
  13   7   0      936.66      992.06     80.04 o 
  15   7   0       59.03       99.92     42.82 o 
  17   7   0       49.08       97.06     49.48 o 
  19   7   0     1223.37     1412.17    153.21 o 
  21   7   0      625.70      676.58    112.29 o 
  23   7   0      157.45      131.32     53.29 o 
   0   8   0    17476.26    17607.37    396.82 o 
   2   8   0     4938.36     5406.07    120.30 o 
   4   8   0     5334.64     5478.40    119.45 o 
   6   8   0    13950.77    14132.89    274.93 o 
   8   8   0     8683.55     8697.43    234.39 o 
  10   8   0     2817.57     2897.30    135.60 o 
  12   8   0     1383.07     1393.30     99.34 o 
  14   8   0     5080.90     5331.79    274.06 o 
  16   8   0     4214.10     4323.10    259.79 o 
  18   8   0     1553.39     1675.76    167.48 o 
  20   8   0     2818.90     2888.09    227.43 o 
   1   9   0       42.77       26.03     12.11 o 
   3   9   0        0.20        6.36      8.89 o 
   5   9   0       80.88       72.83     25.79 o 
   7   9   0        0.38       46.03     24.63 o 
   9   9   0      157.21      211.02     40.37 o 
  11   9   0      449.38      437.85     71.85 o 
  13   9   0       34.95       59.89     27.10 o 
  15   9   0      239.12      273.11     67.56 o 
  17   9   0      107.46      105.63     44.72 o 
   0  10   0     3195.09     3285.86    231.24 o 
   2  10   0     2838.42     3026.65    132.67 o 
   4  10   0      218.49      341.25     47.69 o 
   6  10   0       50.97       45.98     29.98 o 
   8  10   0     3904.07     3873.84    167.31 o 
  10  10   0     4093.62     4109.41    180.71 o 
  12  10   0     1518.70     1721.46    118.82 o 
  14  10   0      902.19      967.17     96.56 o 
   1  11   0      869.26      756.25     86.68 o 
   3  11   0      372.94      348.28     78.98 o 
   5  11   0      335.31      324.49     80.89 o 
   7  11   0       16.40        2.05     18.44 o 
   9  11   0       57.70       52.53     28.10 o 
 -29   1   1     1470.00     1315.51    100.78 o 
 -27   1   1     1708.94     1744.35    110.14 o 
 -25   1   1     6570.08     6455.73    206.61 o 
 -23   1   1     6362.80     6497.54    198.01 o 
 -21   1   1       50.05       66.88     31.40 o 
 -19   1   1     3608.85     3851.56    136.67 o 
 -17   1   1    18753.30    18543.13    315.40 o 
 -15   1   1     8865.10     8694.69    185.95 o 
 -13   1   1    16949.28    16888.16    261.48 o 
 -11   1   1    34455.93    34527.94    355.00 o 
  -9   1   1    27470.64    26235.80    259.72 o 
  -7   1   1    30812.63    29411.24    315.92 o 
  -5   1   1    29037.73    29374.09    260.28 o 
  -3   1   1    44156.71    42942.51    279.76 o 
  -1   1   1    26754.92    25913.35    218.30 o 
   1   1   1    10082.00    10079.57    103.46 o 
   3   1   1     1107.63     1059.29     25.57 o 
   5   1   1       90.50      110.86     12.54 o 
   7   1   1     2660.66     2304.58     57.04 o 
   9   1   1      652.70      506.71     35.55 o 
  11   1   1      621.31      552.04     44.04 o 
  13   1   1      788.86      790.30     53.24 o 
  15   1   1      277.57      294.11     36.17 o 
  17   1   1     3942.53     3817.75    135.52 o 
  19   1   1     3260.03     3314.33    133.56 o 
  21   1   1      793.90      916.79     75.01 o 
  23   1   1     2941.41     3247.56    146.97 o 
  25   1   1     2952.58     3177.79    152.01 o 
  27   1   1     1921.45     2214.46    257.41 o 
 -28   2   1      137.36       96.94     32.64 o 
 -26   2   1       62.99       54.45     25.38 o 
 -24   2   1      437.01      379.04    110.39 o 
 -22   2   1      630.54      537.38     52.78 o 
 -20   2   1    10318.90    10585.19    238.53 o 
 -18   2   1     5761.33     5449.71    155.74 o 
 -16   2   1     2183.68     2165.84    101.34 o 
 -14   2   1     4360.67     4402.69     94.71 o 
 -12   2   1     3314.56     3348.05    132.86 o 
 -10   2   1    34392.79    34493.82    272.47 o 
  -8   2   1    26548.93    26685.72    195.06 o 
  -6   2   1     7775.80     7982.87    177.86 o 
  -4   2   1    19335.21    20037.11    179.84 o 
  -2   2   1    39903.25    40391.42    615.68 o 
   0   2   1      260.39      364.07     15.15 o 
   2   2   1    56012.72    55752.75    394.52 o 
   4   2   1       11.67       25.07      8.00 o 
   6   2   1     1957.22     2071.47     42.41 o 
   8   2   1      890.61      764.95     43.54 o 
  10   2   1      623.97      564.32     27.41 o 
  12   2   1     9112.48     9390.65    193.73 o 
  14   2   1     3766.39     3908.07    124.65 o 
  16   2   1     2420.41     2238.63    137.98 o 
  18   2   1      636.37      717.10     88.97 o 
  20   2   1      187.21      189.37     36.34 o 
  22   2   1      248.73      273.79     45.39 o 
  24   2   1       64.72       68.04     24.48 o 
  26   2   1        7.19       47.80     24.46 o 
 -27   3   1     1175.00     1271.33    145.59 o 
 -25   3   1     2585.72     2505.46    152.26 o 
 -23   3   1     2384.23     2486.18    117.06 o 
 -21   3   1     2274.03     2716.59    115.90 o 
 -19   3   1     2482.55     2542.55    104.22 o 
 -17   3   1     3168.86     3234.47    128.47 o 
 -15   3   1     7486.75     7161.59    126.39 o 
 -13   3   1     2876.10     2779.82     53.52 o 
 -11   3   1     1820.16     1594.13     43.01 o 
  -9   3   1     3111.49     2918.63     57.18 o 
  -7   3   1     6591.01     6770.94    112.81 o 
  -5   3   1     3541.37     2496.25    469.61 o 
  -3   3   1      811.47     1012.50     65.66 o 
  -1   3   1    15016.71    15312.01    179.99 o 
   1   3   1    26185.75    26437.27    316.24 o 
   3   3   1     2613.83     2578.52     51.59 o 
   5   3   1    14224.87    13815.40    187.90 o 
   7   3   1    14508.96    14209.18    206.36 o 
   9   3   1    11224.87    10410.42    171.37 o 
  11   3   1    14832.85    14429.28    212.57 o 
  13   3   1     9820.26     9567.34    314.98 o 
  15   3   1     7657.56     7729.89    219.34 o 
  17   3   1     4804.35     4807.39    153.70 o 
  19   3   1     2069.99     2092.92    104.24 o 
  21   3   1     1048.34     1038.76     77.93 o 
  23   3   1     1619.42     1499.29     99.87 o 
  25   3   1     2313.43     2570.25    134.65 o 
  27   3   1      379.38      442.95     59.07 o 
 -26   4   1      366.77      291.19     76.13 o 
 -24   4   1       84.00      140.84     63.76 o 
 -22   4   1      554.31      570.97     60.43 o 
 -20   4   1       92.72      125.55     24.48 o 
 -18   4   1      763.67      767.28     54.16 o 
 -16   4   1       68.15       39.78      7.06 o 
 -14   4   1      316.36      322.23     28.96 o 
 -12   4   1      931.23      975.48     46.63 o 
 -10   4   1     1685.96     1604.22     53.77 o 
  -8   4   1      144.73      108.48     27.60 o 
  -6   4   1      839.40      773.65     68.51 o 
  -4   4   1      124.44      171.81     13.78 o 
  -2   4   1      180.05      208.38     15.93 o 
   0   4   1      251.46      331.87     19.72 o 
   2   4   1     2615.71     2477.35     62.46 o 
   4   4   1     6785.78     6887.48     91.54 o 
   6   4   1      501.60      414.32     47.10 o 
   8   4   1      230.56      134.21     48.72 o 
  10   4   1      146.83      193.36     24.78 o 
  12   4   1        0.95        2.10      4.48 o 
  14   4   1     2201.71     1567.71    334.01 o 
  16   4   1     1113.44      882.17    142.74 o 
  18   4   1        8.80       10.60     12.37 o 
  20   4   1      407.16      429.17     82.79 o 
  22   4   1     1224.41     1081.01    132.27 o 
  24   4   1        1.42       12.37     35.21 o 
  26   4   1      165.93      145.59     58.05 o 
 -25   5   1       85.88        0.00     38.06 o 
 -23   5   1      815.52     1003.93    129.42 o 
 -21   5   1     7850.92     7779.29    351.14 o 
 -19   5   1     1956.89     1867.98    159.87 o 
 -17   5   1     1051.70     1006.79    114.19 o 
 -15   5   1      461.82      496.31     34.21 o 
 -13   5   1      484.83      397.25     25.38 o 
 -11   5   1     3525.96     3391.07    127.09 o 
  -9   5   1     4010.94     3645.56    173.19 o 
  -7   5   1     2243.71     2034.51    121.80 o 
  -5   5   1      992.45      846.71     63.76 o 
  -3   5   1     1551.56     1906.11     58.26 o 
  -1   5   1    20173.08    21576.84    368.15 o 
   1   5   1    32870.94    33307.22    301.90 o 
   3   5   1     1524.88     1289.27     38.95 o 
   5   5   1     7312.49     6156.79    234.57 o 
   7   5   1    10615.52    10513.95    550.97 o 
   9   5   1    16731.02    16906.55    227.56 o 
  11   5   1    15467.33    15684.53    272.16 o 
  13   5   1     3372.66     3369.60    193.17 o 
  15   5   1     3486.53     3828.27    216.96 o 
  17   5   1     4648.15     4949.25    259.79 o 
  19   5   1     2507.35     2722.51    197.93 o 
  21   5   1     2011.43     2044.98    180.80 o 
  23   5   1      882.22      964.92    130.37 o 
  25   5   1      610.04      512.91     98.97 o 
 -24   6   1       64.18       82.79     54.24 o 
 -22   6   1      233.83      258.83     67.56 o 
 -20   6   1     1387.22     1478.78    152.26 o 
 -18   6   1     1165.23      991.56    117.05 o 
 -16   6   1       27.06       54.24     39.97 o 
 -14   6   1     6206.58     6102.58    271.20 o 
 -12   6   1     1529.75     1328.80     86.46 o 
 -10   6   1      962.64     1003.73     71.47 o 
  -8   6   1     1444.56     1256.30    143.69 o 
  -6   6   1     2620.07     2522.94     77.53 o 
  -4   6   1     4088.67     4021.61    136.55 o 
  -2   6   1        8.64        0.00     11.38 o 
   0   6   1        8.81        0.00      8.26 o 
   2   6   1      388.26      291.83     19.82 o 
   4   6   1       90.57      107.11     11.51 o 
   6   6   1      450.04      276.45     59.32 o 
   8   6   1        2.77       21.89     16.48 o 
  10   6   1       70.38       62.12     25.51 o 
  12   6   1      597.92      542.41     80.89 o 
  14   6   1       29.21        4.76     22.84 o 
  16   6   1     1163.98     1283.70    131.32 o 
  18   6   1      683.68      616.63     98.97 o 
  20   6   1       14.69       38.06     31.40 o 
  22   6   1      544.19      496.73     97.06 o 
  24   6   1       23.22       15.23     45.68 o 
 -23   7   1     1556.47     1389.33    164.63 o 
 -21   7   1      267.50      261.69     67.56 o 
 -19   7   1     2774.22     3051.77    223.62 o 
 -17   7   1     3235.22     3272.54    217.92 o 
 -15   7   1     1928.82     1734.76    154.16 o 
 -13   7   1      638.80      805.80     72.52 o 
 -11   7   1     1907.07     1812.57    179.85 o 
  -9   7   1     4689.25     4716.76    248.37 o 
  -7   7   1     9058.99     8432.47    346.00 o 
  -5   7   1     5058.35     5246.34    102.59 o 
  -3   7   1     6895.32     7035.50    128.57 o 
  -1   7   1     2592.35     2294.10     80.48 o 
   1   7   1     5819.92     5616.45    118.58 o 
   3   7   1     9818.44    10000.49    165.20 o 
   5   7   1     2837.16     2858.14    175.12 o 
   7   7   1     4918.52     5025.61    155.81 o 
   9   7   1     3559.44     3708.72    143.91 o 
  11   7   1      960.59      888.71     74.54 o 
  13   7   1     1045.82     1200.91    123.71 o 
  15   7   1     2547.12     2777.71    196.98 o 
  17   7   1     3000.29     3067.94    218.87 o 
  19   7   1     1260.37     1384.57    151.30 o 
  21   7   1      763.64     1053.42    137.98 o 
 -20   8   1      281.55      158.92     56.14 o 
 -18   8   1      907.73      877.37    120.85 o 
 -16   8   1       14.45      124.66     45.68 o 
 -14   8   1      512.63      427.36     82.31 o 
 -12   8   1       61.79       83.15     29.49 o 
 -10   8   1      398.77      329.85     47.15 o 
  -8   8   1      604.70      627.71     60.78 o 
  -6   8   1      562.26      618.75     57.37 o 
  -4   8   1      700.47      670.79     62.37 o 
  -2   8   1      564.43      536.42     40.69 o 
   0   8   1       87.11       65.18     14.79 o 
   2   8   1      840.61      860.26     46.65 o 
   4   8   1     2716.50     2712.98     85.19 o 
   6   8   1       18.52       24.38     13.25 o 
   8   8   1      274.17      298.20     46.63 o 
  10   8   1      341.64      397.49     79.46 o 
  12   8   1      155.88      160.40     37.52 o 
  14   8   1      398.79      485.31     87.55 o 
  16   8   1      170.71      229.33     63.76 o 
  18   8   1        6.38       14.27     27.60 o 
  20   8   1       49.49       85.64     42.82 o 
 -19   9   1     1753.25     1970.75    191.27 o 
 -17   9   1     4132.06     4472.50    278.82 o 
 -15   9   1     1856.71     2014.53    166.53 o 
 -13   9   1     1634.69     1748.75    118.25 o 
 -11   9   1      110.91      262.75     45.70 o 
  -9   9   1     3634.81     3817.10    161.18 o 
  -7   9   1     3852.18     3948.21    160.01 o 
  -5   9   1     3204.54     3360.31    141.37 o 
  -3   9   1     6519.93     6535.14    194.78 o 
  -1   9   1     1123.10     1124.10     88.02 o 
   1   9   1      547.09      610.33     49.26 o 
   3   9   1     4991.49     4774.50    121.54 o 
   5   9   1     3647.00     3209.05    359.70 o 
   7   9   1     4841.05     4831.57    176.67 o 
   9   9   1     3354.97     3263.21    149.60 o 
  11   9   1      280.47      280.00     45.33 o 
  13   9   1     1443.40     1411.22    144.64 o 
  15   9   1     1936.63     1603.44    159.87 o 
  17   9   1     2893.54     3173.57    235.04 o 
 -14  10   1      448.25      515.38     69.22 o 
 -12  10   1     1009.72      936.44     87.65 o 
 -10  10   1      131.32      209.09     43.40 o 
  -8  10   1       33.05       64.22     26.64 o 
  -6  10   1      265.67      211.50     41.14 o 
  -4  10   1     1775.76     1712.85    103.71 o 
  -2  10   1      195.45      172.08     33.05 o 
   0  10   1      179.24      230.29     63.76 o 
   2  10   1       25.12       37.11     34.26 o 
   4  10   1      648.04      547.70     58.48 o 
   6  10   1       44.87       22.58     17.49 o 
   8  10   1      239.29      154.81     34.26 o 
  10  10   1        8.41       30.41     21.86 o 
  12  10   1       84.45       90.89     33.26 o 
  14  10   1        4.87        0.00     30.45 o 
  -9  11   1      754.87      887.43     87.09 o 
  -7  11   1      847.03     1098.04     92.31 o 
  -5  11   1     1142.64     1035.34    143.69 o 
  -3  11   1      924.31      964.92    136.08 o 
  -1  11   1     1532.65     1637.13    119.77 o 
   1  11   1      615.49      661.36    110.39 o 
   3  11   1      460.72      452.96     87.55 o 
   5  11   1     2411.72     2506.50    210.30 o 
   7  11   1     2546.12     2600.71    220.77 o 
   9  11   1     2661.45     2665.94    146.45 o 
 -30   0   2      140.46      104.68     60.90 o 
 -28   0   2      397.33      474.85     87.55 o 
 -26   0   2      604.98      676.58     93.26 o 
 -24   0   2       25.43       12.37     36.16 o 
 -22   0   2     6536.31     6574.57    273.11 o 
 -20   0   2     4928.24     5139.57    224.58 o 
 -18   0   2       37.07       56.14     20.94 o 
 -16   0   2     5068.92     5092.94    196.98 o 
 -14   0   2      951.96      698.47     66.61 o 
 -12   0   2    17076.21    16914.00    353.52 o 
 -10   0   2    19448.72    19246.85    629.96 o 
  -8   0   2     1102.50     1094.29     36.43 o 
  -6   0   2      113.57      143.87     29.98 o 
  -4   0   2    11616.28    12102.39    233.14 o 
  -2   0   2     4483.74     5272.79    131.32 o 
   0   0   2   107087.66    95001.24    926.88 o 
   2   0   2     6577.78     6649.75    165.58 o 
   4   0   2     7357.90     7257.82    191.27 o 
   6   0   2       30.12       12.37     15.23 o 
   8   0   2      359.23      654.70     61.85 o 
  10   0   2    23099.74    25175.41    512.91 o 
  12   0   2    18797.12    20249.95    467.23 o 
  14   0   2     1611.48     1484.49    113.24 o 
  16   0   2     5656.03     5507.83    241.71 o 
  18   0   2     9294.06     9187.66    336.86 o 
  20   0   2     5514.80     6060.71    276.91 o 
  22   0   2     2132.14     2421.81    181.75 o 
  24   0   2     4916.64     5057.73    276.91 o 
  26   0   2     3628.64     3681.72    247.41 o 
 -29   1   2       13.01      164.90    102.77 o 
 -27   1   2      459.66      399.91    101.82 o 
 -25   1   2      192.93      203.98     35.96 o 
 -23   1   2      967.83      917.10     71.66 o 
 -21   1   2     2978.38     3066.22    194.60 o 
 -19   1   2     1340.83     1341.64     76.26 o 
 -17   1   2      637.23      634.14     50.24 o 
 -15   1   2      320.11      334.55     33.74 o 
 -13   1   2        5.70       12.11      9.48 o 
 -11   1   2     6308.87     6777.67    127.60 o 
  -9   1   2     1409.98     1513.55     36.62 o 
  -7   1   2       12.14       30.27      6.80 o 
  -5   1   2     7200.84     7364.69     73.11 o 
  -3   1   2     7354.03     7501.68     81.49 o 
  -1   1   2     3651.12     3612.86     91.65 o 
   1   1   2     6158.58     6583.35    150.33 o 
   3   1   2      492.47      498.44     20.17 o 
   5   1   2     3558.70     3847.38     78.70 o 
   7   1   2       20.84       29.40     11.69 o 
   9   1   2     2280.49     2639.16     92.16 o 
  11   1   2      255.44      346.26     40.03 o 
  13   1   2      577.58      531.74     47.41 o 
  15   1   2      723.00      711.67     58.20 o 
  17   1   2        0.02       64.48     27.99 o 
  19   1   2        0.15        1.07     23.31 o 
  21   1   2      111.71      106.18     31.91 o 
  23   1   2       43.11       43.54     27.60 o 
  25   1   2        5.53        0.00     20.83 o 
  27   1   2      134.64      161.29     44.71 o 
 -28   2   2      741.71      815.87     75.99 o 
 -26   2   2     2248.22     2302.99    119.76 o 
 -24   2   2     7404.84     7352.41    211.93 o 
 -22   2   2     1857.96     2048.65    101.34 o 
 -20   2   2     1230.49     1228.80     75.57 o 
 -18   2   2     8899.39     8711.26    217.44 o 
 -16   2   2     5638.22     5328.00    111.25 o 
 -14   2   2     3801.62     3685.89     70.53 o 
 -12   2   2     4609.28     4416.17     82.14 o 
 -10   2   2    12769.88    13046.51    140.37 o 
  -8   2   2     1768.20     1661.77     28.67 o 
  -6   2   2     7962.49     7876.13     90.42 o 
  -4   2   2      743.96      652.63     21.47 o 
  -2   2   2      931.76      924.15     37.91 o 
   0   2   2     6532.44     6654.10     77.59 o 
   2   2   2    31803.20    32721.58    231.26 o 
   4   2   2     1660.42     1651.10     33.32 o 
   6   2   2     2146.59     1849.27     70.46 o 
   8   2   2     7451.67     6926.92     93.22 o 
  10   2   2    10619.60    10553.81    207.55 o 
  12   2   2     8523.69     8571.99    134.97 o 
  14   2   2     5136.48     5341.71    106.61 o 
  16   2   2     4739.42     5014.94    160.39 o 
  18   2   2     3200.58     3232.61    163.67 o 
  20   2   2      803.10      798.82     72.00 o 
  22   2   2     2426.80     2466.77    128.56 o 
  24   2   2     3445.06     3440.97    199.36 o 
  26   2   2     1553.96     1752.28    119.50 o 
 -29   3   2      115.55      115.14     56.14 o 
 -27   3   2       90.53      146.55     51.39 o 
 -25   3   2       37.89       44.82     20.57 o 
 -23   3   2     7539.47     7422.00    203.43 o 
 -21   3   2     5310.17     5221.85    160.15 o 
 -19   3   2       67.41       39.44     27.12 o 
 -17   3   2      829.58      887.14     29.24 o 
 -15   3   2      515.77      500.63     23.88 o 
 -13   3   2      412.86      433.45     19.67 o 
 -11   3   2     1875.88     2152.99     48.23 o 
  -9   3   2      710.54      786.20     22.63 o 
  -7   3   2     4297.92     4747.40     56.35 o 
  -5   3   2     1692.17     2004.23     51.32 o 
  -3   3   2      411.48      548.03     17.99 o 
  -1   3   2     1490.25     1519.25     40.93 o 
   1   3   2     1927.98     1795.75     36.37 o 
   3   3   2      739.40      841.96     23.26 o 
   5   3   2       43.89       50.30      8.52 o 
   7   3   2        1.53        4.03      8.07 o 
   9   3   2     1440.06     1785.31     67.05 o 
  11   3   2        4.51       21.44     13.90 o 
  13   3   2       46.07       74.05     23.31 o 
  15   3   2      417.08      375.02     37.67 o 
  17   3   2       37.72       29.69     15.23 o 
  19   3   2      306.09      259.97     40.44 o 
  21   3   2      801.66      629.07     74.70 o 
  23   3   2        0.00        0.00     25.69 o 
  25   3   2       37.82        0.00     33.31 o 
 -28   4   2     2640.69     2854.79    228.38 o 
 -26   4   2     3224.73     3546.60    245.51 o 
 -24   4   2     9338.17     9394.15    393.96 o 
 -22   4   2     2571.19     2499.95    178.42 o 
 -20   4   2     1500.97     1500.19     77.24 o 
 -18   4   2     9397.96     9328.66    209.35 o 
 -16   4   2     7137.30     7211.27    113.14 o 
 -14   4   2     9473.18     9028.12    154.91 o 
 -12   4   2     5287.99     4026.39    362.56 o 
 -10   4   2      543.95      357.93     25.08 o 
  -8   4   2    21774.91    21810.68    291.48 o 
  -6   4   2    10798.37    10353.37    269.30 o 
  -4   4   2    13762.02    13360.50    318.79 o 
  -2   4   2    18960.49    18946.87    248.84 o 
   0   4   2    20201.81    20405.67    369.20 o 
   2   4   2    15461.96    14836.77    248.17 o 
   4   4   2     8126.14     7385.33    124.44 o 
   6   4   2    17980.92    18674.29    182.08 o 
   8   4   2    23976.90    24968.34    250.36 o 
  10   4   2     1519.17     1495.72     80.89 o 
  12   4   2     2601.94     2143.16    211.25 o 
  14   4   2     3215.78     3092.86    357.80 o 
  16   4   2     1067.40      936.11     92.78 o 
  18   4   2     2107.89     1850.62    357.32 o 
  20   4   2      795.87     1041.05    126.56 o 
  22   4   2      318.08      275.96     71.37 o 
  24   4   2      519.87      536.70    102.77 o 
 -27   5   2        2.72        0.00     52.34 o 
 -25   5   2       21.01        0.95     26.64 o 
 -23   5   2       85.15      157.01     57.10 o 
 -21   5   2       12.62       36.16     38.06 o 
 -19   5   2       27.84       48.53     33.31 o 
 -17   5   2     1107.64     1085.77    115.14 o 
 -15   5   2     1229.09     1107.66    109.43 o 
 -13   5   2      131.73      149.40     44.72 o 
 -11   5   2      125.20      178.36     28.84 o 
  -9   5   2       47.40       30.86     13.36 o 
  -7   5   2      224.80      177.04     24.91 o 
  -5   5   2      291.32      212.32     35.86 o 
  -3   5   2       31.37       47.93     13.77 o 
  -1   5   2       17.22       27.27      6.63 o 
   1   5   2     6910.02     7199.48    155.43 o 
   3   5   2      260.33      342.45     30.08 o 
   5   5   2       25.14       38.87      8.48 o 
   7   5   2       40.96       33.03     14.08 o 
   9   5   2     1399.45     1145.60     76.13 o 
  11   5   2     3066.01     2135.31    621.87 o 
  13   5   2      111.25       68.84     13.23 o 
  15   5   2      195.44      261.69     61.85 o 
  17   5   2     1826.34     1904.14    164.63 o 
  19   5   2     1164.75     1415.97    145.59 o 
  21   5   2      465.14      458.67     91.35 o 
  23   5   2      617.95      630.91    109.43 o 
 -26   6   2     1004.29     1107.66    151.30 o 
 -24   6   2     1557.20     1571.08    170.34 o 
 -22   6   2      868.42      934.47    127.51 o 
 -20   6   2       94.72      150.35     43.77 o 
 -18   6   2     2762.05     2913.79    200.79 o 
 -16   6   2     7636.10     7441.48    317.83 o 
 -14   6   2     1365.18     1449.39     93.15 o 
 -12   6   2     2726.22     2682.69    104.26 o 
 -10   6   2     8337.90     7917.55    207.23 o 
  -8   6   2     6152.90     5857.35    165.94 o 
  -6   6   2    18459.61    17984.83    231.55 o 
  -4   6   2    12094.71    11808.86    218.12 o 
  -2   6   2     9464.68     9685.97    137.98 o 
   0   6   2     8890.56     8936.03    143.81 o 
   2   6   2     4001.46     3891.29     90.72 o 
   4   6   2     5121.75     5144.67    105.04 o 
   6   6   2     8865.92     9343.63    161.92 o 
   8   6   2     6324.89     6288.06    180.20 o 
  10   6   2     3401.26     3170.72    181.75 o 
  12   6   2      111.13       75.18     40.92 o 
  14   6   2      546.41      585.23     86.60 o 
  16   6   2     3943.87     4352.60    251.22 o 
  18   6   2     3046.67     3222.10    228.38 o 
  20   6   2     2031.75     1991.69    180.80 o 
  22   6   2      792.38     1018.21    140.84 o 
 -23   7   2     1344.46     1420.73    163.67 o 
 -21   7   2      143.87      235.04     67.56 o 
 -19   7   2       69.62      143.69     56.14 o 
 -17   7   2       44.36       39.02     37.11 o 
 -15   7   2        3.65       12.37     27.60 o 
 -13   7   2     2952.64     2972.41    136.92 o 
 -11   7   2       88.42       66.91     20.44 o 
  -9   7   2     3163.41     3026.05    125.38 o 
  -7   7   2       56.99       45.90      9.91 o 
  -5   7   2       91.51      100.09     11.86 o 
  -3   7   2        3.76        0.00      8.42 o 
  -1   7   2      995.74     1114.10     45.48 o 
   1   7   2      125.49      105.02     18.24 o 
   3   7   2      173.71      175.48     17.63 o 
   5   7   2       15.33       13.75      8.54 o 
   7   7   2      104.62       75.33     25.46 o 
   9   7   2     2141.09     2203.06    111.55 o 
  11   7   2       46.34       86.60     40.92 o 
  13   7   2      141.64      180.80     52.34 o 
  15   7   2      540.55      543.36     89.45 o 
  17   7   2      157.61      228.38     72.32 o 
  19   7   2        6.15       37.11     35.21 o 
  21   7   2       84.51       59.95     49.48 o 
 -22   8   2      130.94       35.21     36.16 o 
 -20   8   2      999.52     1100.04    138.93 o 
 -18   8   2      326.84      295.95     70.42 o 
 -16   8   2     2640.35     2665.42    197.93 o 
 -14   8   2     2474.00     2615.90    138.07 o 
 -12   8   2      114.68      142.80     49.01 o 
 -10   8   2     2445.86     2194.50    119.79 o 
  -8   8   2     9442.35     8663.81    304.99 o 
  -6   8   2     7773.69     7653.22    210.80 o 
  -4   8   2     2879.79     2689.55     77.33 o 
  -2   8   2     2468.75     2441.77     91.45 o 
   0   8   2     4684.06     4659.04    115.34 o 
   2   8   2     1840.71     1858.16     73.50 o 
   4   8   2     3727.51     3711.89    105.72 o 
   6   8   2     3624.10     3840.62    109.62 o 
   8   8   2      834.19      844.87     74.25 o 
  10   8   2     1463.13     1651.36    103.37 o 
  12   8   2     1319.63     1533.02    142.74 o 
  14   8   2     1285.63     1297.98    138.93 o 
  16   8   2     1886.78     2143.94    186.51 o 
  18   8   2     2676.74     2880.48    227.43 o 
 -19   9   2       22.41       14.27     32.35 o 
 -17   9   2     1193.44      940.18    125.61 o 
 -15   9   2      192.04      122.54     33.58 o 
 -13   9   2      235.60      250.67     45.68 o 
 -11   9   2      186.73      161.01     54.72 o 
  -9   9   2      288.67      198.50     55.19 o 
  -7   9   2        9.82        8.92     18.08 o 
  -5   9   2       86.92       85.24     24.82 o 
  -3   9   2        3.75        0.00     15.55 o 
  -1   9   2      806.84      747.76     54.46 o 
   1   9   2     1678.69     1592.23     70.24 o 
   3   9   2      338.27      310.51     33.13 o 
   5   9   2       47.99       74.32     42.35 o 
   7   9   2      200.74      195.58     37.32 o 
   9   9   2      181.05      178.82     40.03 o 
  11   9   2      113.33       56.94     23.97 o 
  13   9   2      120.73      195.08     58.05 o 
  15   9   2     1236.03     1280.85    144.64 o 
 -16  10   2      403.51      461.33    147.50 o 
 -14  10   2      394.96      394.98     57.19 o 
 -12  10   2     1372.28     1424.10    108.61 o 
 -10  10   2     3039.10     2811.85    148.54 o 
  -8  10   2     2527.80     2491.18    135.99 o 
  -6  10   2      451.65      492.31     64.23 o 
  -4  10   2     1297.48     1204.69    108.48 o 
  -2  10   2     1643.24     1746.17     87.85 o 
   0  10   2     2346.79     2443.60    221.72 o 
   2  10   2     5756.70     5737.17    298.80 o 
   4  10   2     2030.86     2022.34    111.56 o 
   6  10   2      593.96      609.19     65.29 o 
   8  10   2     3718.96     3615.92    182.71 o 
  10  10   2     3659.51     3477.21    182.71 o 
  12  10   2     1025.07     1061.03    131.32 o 
  -9  11   2        8.98       11.72     21.03 o 
  -7  11   2        2.30        0.00     17.58 o 
  -5  11   2       26.85       10.61     39.02 o 
  -3  11   2      360.84      309.84     57.19 o 
  -1  11   2      403.10      321.96     55.80 o 
   1  11   2      138.77      167.48     59.00 o 
   3  11   2       77.42       26.64     34.26 o 
   5  11   2        9.35        0.00     30.45 o 
   7  11   2        0.21       46.63     49.48 o 
 -29   1   3      369.88      475.20     61.19 o 
 -27   1   3      606.41      678.12     68.54 o 
 -25   1   3     3052.30     2974.37    132.10 o 
 -23   1   3     6924.71     7058.63    200.82 o 
 -21   1   3      664.34      631.61     54.19 o 
 -19   1   3      309.19      301.20     39.49 o 
 -17   1   3     5336.98     4912.91    180.80 o 
 -15   1   3     6325.05     6163.50    149.29 o 
 -13   1   3    12321.60    12207.52    250.64 o 
 -11   1   3     6267.54     6135.94     93.37 o 
  -9   1   3      821.78      633.58     23.17 o 
  -7   1   3     5984.93     5928.21     74.22 o 
  -5   1   3     5568.91     5910.65     68.40 o 
  -3   1   3       66.89       75.34     12.12 o 
  -1   1   3    24015.80    23395.92    228.28 o 
   1   1   3    37470.84    38215.87    311.78 o 
   3   1   3      563.82      514.94     22.32 o 
   5   1   3      480.19      436.05     29.21 o 
   7   1   3    16291.07    15956.88    202.09 o 
   9   1   3    14504.29    14819.80    199.84 o 
  11   1   3     6268.63     6241.39    169.11 o 
  13   1   3     4769.31     5120.76    158.33 o 
  15   1   3     3457.23     3278.20    132.51 o 
  17   1   3     1957.09     2125.97    112.22 o 
  19   1   3     1370.35     1485.25     97.15 o 
  21   1   3     1666.10     1700.98    138.93 o 
  23   1   3     1592.60     1657.41    112.66 o 
  25   1   3      686.83      758.71     80.98 o 
 -30   2   3      442.40      424.41     83.74 o 
 -28   2   3       73.39       73.92     69.94 o 
 -26   2   3      240.50      214.06     39.09 o 
 -24   2   3        4.33        0.00     18.59 o 
 -22   2   3      202.97      209.94     34.52 o 
 -20   2   3      906.23      943.37     64.43 o 
 -18   2   3      283.27      289.96     35.68 o 
 -16   2   3       11.12        9.04     12.57 o 
 -14   2   3     1328.83     1407.60     42.38 o 
 -12   2   3    11803.64    13091.91    148.02 o 
 -10   2   3      960.83     1236.86     29.54 o 
  -8   2   3     1496.77     1748.13     35.75 o 
  -6   2   3     6244.82     6631.46     87.90 o 
  -4   2   3     1126.80     1196.35     30.80 o 
  -2   2   3      354.86      350.32     16.75 o 
   0   2   3     5615.85     6358.42     82.23 o 
   2   2   3     3942.92     4763.11     60.60 o 
   4   2   3     1840.95     2029.21     42.88 o 
   6   2   3     7587.68     7900.79    139.66 o 
   8   2   3      437.07      378.76     26.31 o 
  10   2   3       17.85       34.46     13.06 o 
  12   2   3     4242.70     4483.66    122.40 o 
  14   2   3     1620.38     1532.08     77.83 o 
  16   2   3        0.08        0.00     10.64 o 
  18   2   3        0.01        5.94     12.48 o 
  20   2   3      617.47      546.10     64.71 o 
  22   2   3       10.57        8.25     18.02 o 
  24   2   3       32.27        0.00     51.39 o 
 -29   3   3     1506.29     1588.21    172.24 o 
 -27   3   3     2269.56     2301.91    196.03 o 
 -25   3   3     4120.57     4075.90    149.95 o 
 -23   3   3     2743.36     2793.21    117.37 o 
 -21   3   3      667.29      738.14     58.59 o 
 -19   3   3     2256.88     2135.08     90.96 o 
 -17   3   3     3604.00     3712.05     71.98 o 
 -15   3   3     4022.19     4059.87     91.72 o 
 -13   3   3      203.69      171.63     18.76 o 
 -11   3   3     2682.65     2458.73     48.11 o 
  -9   3   3     8390.31     8136.05     88.74 o 
  -7   3   3     9281.09     9348.21    103.80 o 
  -5   3   3     7783.50     7214.40    102.38 o 
  -3   3   3    10815.51    10802.69    123.73 o 
  -1   3   3    13770.75    14280.75    121.54 o 
   1   3   3    26882.10    27796.21    219.45 o 
   3   3   3    20560.75    21029.04    185.82 o 
   5   3   3    12245.00    12509.40    141.25 o 
   7   3   3     7151.74     7063.38    325.92 o 
   9   3   3     7494.48     7216.30    162.11 o 
  11   3   3    10473.84    10552.60    365.89 o 
  13   3   3     5940.50     5601.05    453.91 o 
  15   3   3     1892.17     1961.26     93.74 o 
  17   3   3     3625.40     3724.49    340.67 o 
  19   3   3     2718.21     2507.16    129.42 o 
  21   3   3     1316.69     1316.06    152.26 o 
  23   3   3     2141.15     2206.75    200.79 o 
 -28   4   3       44.09       92.30     54.24 o 
 -26   4   3       11.09        0.00     39.02 o 
 -24   4   3        8.69        0.00     35.21 o 
 -22   4   3      125.19       52.34     38.06 o 
 -20   4   3     1196.75     1044.45     61.82 o 
 -18   4   3       31.73        7.30     13.32 o 
 -16   4   3      192.09      176.95     16.64 o 
 -14   4   3      460.48      442.52     50.01 o 
 -12   4   3      191.84      200.64     19.52 o 
 -10   4   3       92.89      108.14     10.00 o 
  -8   4   3      213.70      193.73     16.38 o 
  -6   4   3       47.49       53.25     15.66 o 
  -4   4   3       72.35       65.13     29.50 o 
  -2   4   3      149.75      168.39     13.72 o 
   0   4   3      946.96      982.83     30.82 o 
   2   4   3        6.15        5.89     11.54 o 
   4   4   3      101.49      110.30     12.88 o 
   6   4   3      124.50      149.57     13.40 o 
   8   4   3     1198.19     1239.37     60.21 o 
  10   4   3     3271.86     3396.18    193.17 o 
  12   4   3      999.87      954.10     57.55 o 
  14   4   3      374.79      349.24     36.74 o 
  16   4   3        2.95        6.45     12.36 o 
  18   4   3       20.15        0.00     29.50 o 
  20   4   3       76.48      111.34     49.48 o 
  22   4   3        0.20       48.53     47.58 o 
  24   4   3      249.08      219.82     84.69 o 
 -27   5   3      821.19      686.10    116.09 o 
 -25   5   3     1185.46     1182.83    146.55 o 
 -23   5   3     1409.99     1581.55    159.87 o 
 -21   5   3     5263.81     5431.71    286.43 o 
 -19   5   3     3276.29     3416.23    215.06 o 
 -17   5   3     7018.91     6789.63    296.90 o 
 -15   5   3     2099.59     2022.14    149.40 o 
 -13   5   3     1808.37     1738.46    119.43 o 
 -11   5   3    10979.92    10747.47    135.83 o 
  -9   5   3    13994.69    13826.34    163.61 o 
  -7   5   3     5442.24     5088.88    105.81 o 
  -5   5   3     9257.45     8700.49    130.19 o 
  -3   5   3     6191.50     5869.71     95.00 o 
  -1   5   3     8790.80     9380.19    138.72 o 
   1   5   3     6329.69     6493.52    123.63 o 
   3   5   3     4583.79     4450.76     97.42 o 
   5   5   3     6596.78     6657.71    114.96 o 
   7   5   3     3706.74     4065.04     91.34 o 
   9   5   3     3744.74     4046.32    110.69 o 
  11   5   3     6072.56     6056.24    259.79 o 
  13   5   3      921.79      887.52    188.89 o 
  15   5   3     1549.21     1629.13    147.50 o 
  17   5   3     6069.93     6796.29    321.64 o 
  19   5   3     5838.58     6275.77    320.69 o 
  21   5   3      382.97      424.41     88.50 o 
  23   5   3      684.12      799.34    124.66 o 
 -26   6   3      212.22      253.12     73.27 o 
 -24   6   3      201.70      236.00     72.32 o 
 -22   6   3      120.60       70.42     49.48 o 
 -20   6   3       19.69        0.00     27.60 o 
 -18   6   3      149.68      102.77     39.02 o 
 -16   6   3        5.82        0.00     35.21 o 
 -14   6   3     1608.47     1683.00     99.91 o 
 -12   6   3      924.02      953.12     49.48 o 
 -10   6   3      980.13      890.40     56.18 o 
  -8   6   3        0.76        9.98      8.93 o 
  -6   6   3       76.22       58.13     12.30 o 
  -4   6   3       17.47       16.89      5.83 o 
  -2   6   3     1188.88     1191.18     53.43 o 
   0   6   3      432.14      386.26     36.35 o 
   2   6   3        0.07        0.00     12.33 o 
   4   6   3     2086.15     2062.01     67.47 o 
   6   6   3     6904.06     7374.03    137.00 o 
   8   6   3     1004.44     1103.52     57.38 o 
  10   6   3      844.66      897.35    101.82 o 
  12   6   3     1545.58     1527.31    136.08 o 
  14   6   3      640.52      524.33     91.35 o 
  16   6   3       21.64       19.98     27.60 o 
  18   6   3      120.14      152.26     58.05 o 
  20   6   3       52.57      132.27     50.43 o 
 -23   7   3     1207.61     1540.63    168.43 o 
 -21   7   3      776.61      818.37    126.56 o 
 -19   7   3     7003.36     6761.09    334.01 o 
 -17   7   3     8292.88     7714.58    344.48 o 
 -15   7   3     7380.04     7444.68    231.33 o 
 -13   7   3     3676.62     3627.91    102.90 o 
 -11   7   3     5266.09     5239.97    128.54 o 
  -9   7   3     8392.92     8276.05    220.27 o 
  -7   7   3    13598.63    13537.94    393.96 o 
  -5   7   3     5755.52     5636.14    139.32 o 
  -3   7   3      656.71      628.19     38.39 o 
  -1   7   3       55.81       39.73     10.50 o 
   1   7   3     1439.33     1530.72    119.90 o 
   3   7   3     1100.88     1204.89     73.16 o 
   5   7   3      545.88      561.19     53.47 o 
   7   7   3      872.57      985.95     72.89 o 
   9   7   3      842.58      832.65     96.11 o 
  11   7   3      208.97      347.33     71.37 o 
  13   7   3     1032.96     1129.54    125.61 o 
  15   7   3     2096.67     2244.81    181.75 o 
  17   7   3     2809.09     2987.06    224.58 o 
  19   7   3      754.96      835.50    122.76 o 
 -22   8   3      655.11      564.30    106.58 o 
 -20   8   3      260.21      293.09     79.93 o 
 -18   8   3        9.68       21.89     30.45 o 
 -16   8   3       25.51       30.98     19.54 o 
 -14   8   3      247.02      229.36     60.43 o 
 -12   8   3       69.79       75.80     37.11 o 
 -10   8   3      297.37      307.66     63.76 o 
  -8   8   3     1217.22     1155.52     83.43 o 
  -6   8   3      472.60      445.25     36.53 o 
  -4   8   3       29.11       27.98      9.75 o 
  -2   8   3      376.10      353.99     30.80 o 
   0   8   3       15.76       14.62     11.79 o 
   2   8   3      114.90      119.08     27.11 o 
   4   8   3       76.27       82.66     24.46 o 
   6   8   3       78.37      107.00     38.54 o 
   8   8   3      522.75      570.41     60.20 o 
  10   8   3      479.73      337.82     64.71 o 
  12   8   3        6.64        7.61     28.55 o 
  14   8   3       66.40       95.16     43.77 o 
  16   8   3       83.06      139.88     51.39 o 
 -19   9   3     1411.79     1420.73    163.67 o 
 -17   9   3     2582.40     2701.58    214.11 o 
 -15   9   3     3301.83     2925.01    157.03 o 
 -13   9   3     3628.28     3495.23    166.37 o 
 -11   9   3      103.33      118.13     33.86 o 
  -9   9   3     3080.15     2983.78    216.01 o 
  -7   9   3     5415.95     5273.01    189.82 o 
  -5   9   3     1895.81     1961.45    140.84 o 
  -3   9   3     1176.69     1152.18     85.07 o 
  -1   9   3     1167.99     1238.28    117.52 o 
   1   9   3     1183.10     1253.19     64.83 o 
   3   9   3     1029.23     1169.57     72.67 o 
   5   9   3      427.01      493.98     43.13 o 
   7   9   3     2025.39     2259.75    121.38 o 
   9   9   3     1165.66     1272.78     99.44 o 
  11   9   3       31.97       15.23     26.64 o 
  13   9   3      160.99      114.19     47.58 o 
  15   9   3     1243.15     1389.33    151.30 o 
 -14  10   3      141.70      157.87     41.31 o 
 -12  10   3       12.52       46.09     26.14 o 
 -10  10   3       90.98       65.55     30.64 o 
  -8  10   3        1.89        0.00     26.52 o 
  -6  10   3       57.36       29.31     19.54 o 
  -4  10   3        2.03        0.00     22.47 o 
  -2  10   3      185.94      236.96     39.92 o 
   0  10   3      177.55      249.85     39.31 o 
   2  10   3        1.59        0.00     23.79 o 
   4  10   3      143.13      172.24     56.14 o 
   6  10   3     1544.50     1601.03    105.37 o 
   8  10   3     1622.57     1704.13    112.13 o 
  10  10   3      443.17      432.28     61.63 o 
  -9  11   3      376.39      366.63     56.20 o 
  -7  11   3      770.54      810.87     81.95 o 
  -5  11   3      981.33      956.93     86.17 o 
  -3  11   3     2307.93     2208.67    216.96 o 
  -1  11   3     4730.64     4815.82    207.96 o 
   1  11   3     2888.43     3139.31    233.14 o 
   3  11   3     1830.27     2169.64    193.17 o 
   5  11   3     2080.45     2597.86    220.77 o 
 -30   0   4      800.03      738.44    104.68 o 
 -28   0   4      497.28      513.86     87.55 o 
 -26   0   4     1455.67     1454.99    136.08 o 
 -24   0   4     3719.11     3810.19    209.35 o 
 -22   0   4     7346.79     7400.56    283.58 o 
 -20   0   4      220.55      216.01     49.48 o 
 -18   0   4     1222.85     1144.77     96.11 o 
 -16   0   4    13349.21    12689.53    340.67 o 
 -14   0   4      543.71      393.96     49.48 o 
 -12   0   4     4083.05     3702.66    152.26 o 
 -10   0   4     8692.13     8698.54    250.27 o 
  -8   0   4       50.06       41.06     11.83 o 
  -6   0   4      906.40     1079.03     36.79 o 
  -4   0   4      614.28      523.38     51.39 o 
  -2   0   4    13588.20    12790.40    304.51 o 
   0   0   4     3810.63     2751.31     87.12 o 
   2   0   4       29.31       65.64     19.77 o 
   4   0   4      188.73      222.32     30.86 o 
   6   0   4     1726.09     1583.31     93.73 o 
   8   0   4     1475.28     1188.54     95.16 o 
  10   0   4     7218.51     7078.34    246.94 o 
  12   0   4     3194.69     2917.59    174.14 o 
  14   0   4      230.06      181.75     41.87 o 
  16   0   4      239.62      308.32     65.66 o 
  18   0   4     4948.51     4839.81    257.88 o 
  20   0   4     1070.32     1391.23    142.74 o 
  22   0   4       18.40        0.00     42.82 o 
  24   0   4     1039.44     1131.45    144.64 o 
 -29   1   4      130.49       87.14     28.59 o 
 -27   1   4       45.37       29.96     23.32 o 
 -25   1   4        8.01        0.00     26.64 o 
 -23   1   4      724.89      691.80     78.51 o 
 -21   1   4      736.34      667.92     57.46 o 
 -19   1   4      275.01      229.05     33.46 o 
 -17   1   4     1275.17     1182.55     66.64 o 
 -15   1   4     1870.84     2017.45     83.32 o 
 -13   1   4      450.94      448.90     36.80 o 
 -11   1   4     1018.51     1040.41     37.72 o 
  -9   1   4      144.47      136.44     12.31 o 
  -7   1   4     1055.85     1000.64     30.04 o 
  -5   1   4       41.10       50.00      9.07 o 
  -3   1   4     1102.68     1258.62     46.32 o 
  -1   1   4      407.58      543.13     19.86 o 
   1   1   4     3624.05     3893.68     76.04 o 
   3   1   4      261.24      194.66     20.92 o 
   5   1   4     1561.85     1698.90     52.93 o 
   7   1   4        1.46        5.87     13.64 o 
   9   1   4      235.11      190.97     22.93 o 
  11   1   4        4.17        2.95     10.97 o 
  13   1   4      355.83      319.69     30.85 o 
  15   1   4      200.71      226.39     28.63 o 
  17   1   4      108.87      170.93     24.71 o 
  19   1   4      424.02      411.34     41.16 o 
  21   1   4      339.46      163.42     54.24 o 
  23   1   4      163.78      151.86     66.14 o 
 -30   2   4      823.47      863.10    124.66 o 
 -28   2   4      806.42      760.32    112.29 o 
 -26   2   4     1832.87     1858.62    105.40 o 
 -24   2   4     5506.48     5762.33    179.62 o 
 -22   2   4      505.52      485.38    109.91 o 
 -20   2   4      517.71      471.28     47.08 o 
 -18   2   4     6462.36     6230.94    162.32 o 
 -16   2   4     5850.49     5670.09    145.18 o 
 -14   2   4     4825.16     4764.32    125.40 o 
 -12   2   4     6900.07     6867.54     92.91 o 
 -10   2   4    14527.00    14459.01    147.76 o 
  -8   2   4    11820.08    11773.84    123.24 o 
  -6   2   4    18760.34    19024.68    190.28 o 
  -4   2   4    15111.88    16038.18    268.93 o 
  -2   2   4     6519.27     6812.75    109.41 o 
   0   2   4    25351.70    26263.86    249.56 o 
   2   2   4    22207.54    22671.11    219.49 o 
   4   2   4     4337.76     4276.60     72.61 o 
   6   2   4     2113.38     1855.42    104.20 o 
   8   2   4     5999.02     5272.50    271.68 o 
  10   2   4     4048.75     4020.98    112.71 o 
  12   2   4     4820.25     5055.80    116.73 o 
  14   2   4     1461.24     1465.07     62.92 o 
  16   2   4     1420.62     1365.85     62.92 o 
  18   2   4     1444.18     1226.22    269.78 o 
  20   2   4     1194.76     1070.41    110.86 o 
  22   2   4     1466.58     1351.94    175.57 o 
  24   2   4     1036.61     1096.24    151.30 o 
 -29   3   4      830.30      840.26    123.71 o 
 -27   3   4      215.96      163.67     63.76 o 
 -25   3   4      339.24      321.64     69.47 o 
 -23   3   4       14.63        8.53     17.58 o 
 -21   3   4        1.59       22.39     17.07 o 
 -19   3   4      158.40      141.07     22.62 o 
 -17   3   4       69.48       63.03     11.49 o 
 -15   3   4     1840.02     1971.82     52.58 o 
 -13   3   4      593.22      726.45     33.29 o 
 -11   3   4     1700.29     2084.15     46.13 o 
  -9   3   4      550.09      660.79     27.28 o 
  -7   3   4     2061.86     2229.11     75.95 o 
  -5   3   4      241.05      172.71     12.18 o 
  -3   3   4        8.70       59.71     11.54 o 
  -1   3   4     6034.53     6776.48     98.59 o 
   1   3   4        7.21       13.92      9.75 o 
   3   3   4     1526.22     1787.83     49.79 o 
   5   3   4       29.55       47.90     12.34 o 
   7   3   4     1344.57     1553.07     74.89 o 
   9   3   4      167.61      178.53     28.12 o 
  11   3   4      291.69      235.24     32.45 o 
  13   3   4       17.34       11.46     13.94 o 
  15   3   4      220.22      187.37     32.64 o 
  17   3   4      327.02      269.18     84.22 o 
  19   3   4      759.23      641.79     99.44 o 
  21   3   4      891.04      746.05    114.19 o 
  23   3   4        7.18       39.97     41.87 o 
 -28   4   4     1673.02     1644.36    176.05 o 
 -26   4   4     1073.74     1226.61    146.55 o 
 -24   4   4     2270.54     1900.34    170.34 o 
 -22   4   4     3276.26     3278.25    219.82 o 
 -20   4   4     2075.26     1910.71     81.77 o 
 -18   4   4     2612.04     2596.03     87.75 o 
 -16   4   4     5119.43     4978.34     94.93 o 
 -14   4   4    13861.79    14051.53    174.49 o 
 -12   4   4     8763.44     8926.42    101.64 o 
 -10   4   4     6399.28     5883.77    117.81 o 
  -8   4   4    27517.58    28600.60    236.21 o 
  -6   4   4    31122.88    31474.66    280.59 o 
  -4   4   4    16200.74    16210.88    238.16 o 
  -2   4   4    13025.68    13350.43    155.96 o 
   0   4   4    35353.55    36430.26    325.00 o 
   2   4   4    21028.90    21343.40    390.48 o 
   4   4   4     7462.09     7035.00    160.01 o 
   6   4   4    12253.52    13156.39    186.59 o 
   8   4   4     9116.87    10129.84    209.65 o 
  10   4   4     5922.24     6067.95    162.09 o 
  12   4   4     3576.45     3225.46    137.98 o 
  14   4   4     3543.23     3263.74    131.32 o 
  16   4   4     3905.19     4081.15    428.22 o 
  18   4   4     1843.70     2149.65    188.42 o 
  20   4   4     1564.47     1783.29    181.75 o 
  22   4   4     1994.19     2005.96    195.08 o 
 -27   5   4      459.27      503.39     98.01 o 
 -25   5   4      751.32      668.97    112.29 o 
 -23   5   4      297.58      413.94     84.69 o 
 -21   5   4        3.01        0.00     32.35 o 
 -19   5   4       46.29       78.98     44.72 o 
 -17   5   4      172.64      162.72     51.39 o 
 -15   5   4       36.09       96.11     39.02 o 
 -13   5   4       87.97      109.11     18.37 o 
 -11   5   4      549.78      520.38     29.40 o 
  -9   5   4     1425.42     1444.93     50.46 o 
  -7   5   4     1105.54     1041.57     35.07 o 
  -5   5   4      357.03      356.09     25.62 o 
  -3   5   4      614.34      648.02     59.95 o 
  -1   5   4       58.65       59.47     11.57 o 
   1   5   4        3.90        0.00      8.38 o 
   3   5   4        1.55        0.00     12.78 o 
   5   5   4        3.71       53.02     74.70 o 
   7   5   4       17.23       17.43     11.82 o 
   9   5   4       13.49        0.00     30.93 o 
  11   5   4      153.30      122.92     27.12 o 
  13   5   4     2132.72     2187.26    122.76 o 
  15   5   4     2458.67     2515.07    191.27 o 
  17   5   4      495.14      519.57     91.35 o 
  19   5   4      845.50      955.40    128.47 o 
  21   5   4      358.22      462.48    110.39 o 
 -26   6   4     1467.65     1485.44    171.29 o 
 -24   6   4     2713.81     2542.66    213.16 o 
 -22   6   4     4411.52     4656.16    279.77 o 
 -20   6   4     3188.42     3289.67    225.53 o 
 -18   6   4     4396.17     4465.84    255.03 o 
 -16   6   4     5120.44     4727.53    255.03 o 
 -14   6   4     2184.42     2430.92    120.44 o 
 -12   6   4     3528.17     3551.34     80.47 o 
 -10   6   4     1946.05     1903.64     59.55 o 
  -8   6   4      938.14      834.56     47.25 o 
  -6   6   4     4856.74     4448.56     92.48 o 
  -4   6   4      271.30      235.38     25.00 o 
  -2   6   4       47.49       68.57     12.95 o 
   0   6   4     2572.41     2709.34     99.64 o 
   2   6   4     3622.59     3755.15    123.67 o 
   4   6   4     2604.94     2531.04    148.92 o 
   6   6   4     3218.52     3297.23    110.85 o 
   8   6   4     7455.53     7620.65    176.87 o 
  10   6   4     4876.26     4899.33    137.28 o 
  12   6   4     1844.33     1985.98    164.63 o 
  14   6   4     3310.51     3729.30    235.04 o 
  16   6   4     4111.14     4499.14    273.11 o 
  18   6   4     2420.74     3002.28    228.38 o 
  20   6   4     1345.82     1442.62    163.67 o 
 -23   7   4        3.25        0.00     46.63 o 
 -21   7   4       77.41       50.43     44.72 o 
 -19   7   4      125.93      129.42     54.24 o 
 -17   7   4       67.65       19.03     41.87 o 
 -15   7   4      407.83      394.44     56.14 o 
 -13   7   4     1150.39     1263.45     64.10 o 
 -11   7   4       19.14       24.54     12.69 o 
  -9   7   4     2245.79     2220.97     79.32 o 
  -7   7   4       75.51       69.65     28.67 o 
  -5   7   4      386.34      394.99     35.46 o 
  -3   7   4      121.72      152.77     17.66 o 
  -1   7   4      559.86      498.41     55.67 o 
   1   7   4      296.82      286.29     36.80 o 
   3   7   4        7.97        6.73     13.38 o 
   5   7   4        9.29       26.93     19.16 o 
   7   7   4      166.92      200.79     46.63 o 
   9   7   4      354.28      294.04     59.95 o 
  11   7   4      131.53      149.40     52.34 o 
  13   7   4      324.38      355.90     73.27 o 
  15   7   4       10.38        4.76     39.97 o 
  17   7   4       16.65       59.00     48.53 o 
 -22   8   4     1210.92     1255.15    157.01 o 
 -20   8   4     2043.70     1962.19    187.46 o 
 -18   8   4     2693.77     2861.45    219.82 o 
 -16   8   4     3625.30     3862.09    269.78 o 
 -14   8   4      439.77      405.80     56.51 o 
 -12   8   4      404.97      414.53     39.77 o 
 -10   8   4      257.92      282.98     44.74 o 
  -8   8   4     1515.73     1460.16     66.31 o 
  -6   8   4      112.26       56.72     26.33 o 
  -4   8   4      309.07      274.25     30.89 o 
  -2   8   4       62.92       40.54     11.69 o 
   0   8   4      382.41      351.81     35.04 o 
   2   8   4      144.26      172.67     30.63 o 
   4   8   4     1356.61     1348.54    105.63 o 
   6   8   4      674.60      720.90     67.09 o 
   8   8   4      587.60      502.44     78.03 o 
  10   8   4     1753.60     1802.32    157.01 o 
  12   8   4     1743.64     1895.58    167.48 o 
  14   8   4      994.35     1032.48    128.47 o 
  16   8   4     1013.14     1131.45    140.84 o 
 -19   9   4        7.28        0.00     34.26 o 
 -17   9   4       40.82       41.83     28.66 o 
 -15   9   4       44.28       43.03     47.10 o 
 -13   9   4       42.50       48.46     26.01 o 
 -11   9   4      796.00      621.25     70.29 o 
  -9   9   4     1143.77     1059.66     88.81 o 
  -7   9   4      149.90      135.53     34.53 o 
  -5   9   4       96.16       92.75     28.54 o 
  -3   9   4      294.71      267.81     36.24 o 
  -1   9   4       11.80        0.65     25.69 o 
   1   9   4       34.40        4.20     16.37 o 
   3   9   4        0.01       14.54     14.26 o 
   5   9   4        3.30        0.00     21.72 o 
   7   9   4      656.27      618.11     65.10 o 
   9   9   4        1.59        0.00     38.06 o 
  11   9   4      815.40      772.70    107.53 o 
  13   9   4      683.08      629.96    102.77 o 
 -14  10   4      585.88      569.25     73.87 o 
 -12  10   4      667.93      687.58     99.44 o 
 -10  10   4     1840.56     1838.20    129.89 o 
  -8  10   4     2181.41     2163.54    129.31 o 
  -6  10   4     1600.82     1767.03    115.10 o 
  -4  10   4     3436.49     3731.40    135.28 o 
  -2  10   4     2535.47     2688.05    134.46 o 
   0  10   4     1184.34     1257.86     92.21 o 
   2  10   4     1328.00     1510.18    151.30 o 
   4  10   4      988.05     1002.98    125.61 o 
   6  10   4     1142.36     1201.69    105.15 o 
   8  10   4     1349.56     1504.11    107.03 o 
  -7  11   4      383.73      383.81     62.81 o 
  -5  11   4        6.10        0.00     14.92 o 
  -3  11   4      106.94       46.30     25.17 o 
  -1  11   4       68.50       18.08     35.21 o 
   1  11   4      139.51      125.61     55.19 o 
 -29   1   5      861.02      763.24     87.07 o 
 -27   1   5     2479.46     2626.82    129.98 o 
 -25   1   5     2812.25     2838.57    129.74 o 
 -23   1   5     5807.37     6067.03    184.22 o 
 -21   1   5     3922.67     3637.62    146.07 o 
 -19   1   5     1430.02     1354.44     77.74 o 
 -17   1   5     5815.84     5695.15    156.76 o 
 -15   1   5     7220.62     7051.15    171.88 o 
 -13   1   5     9190.12     9622.16    167.24 o 
 -11   1   5     9234.25     9183.73    149.01 o 
  -9   1   5     3372.62     2917.99     72.59 o 
  -7   1   5     5020.44     5186.10     79.93 o 
  -5   1   5     9547.71    10094.64    195.08 o 
  -3   1   5      113.44       59.27     19.98 o 
  -1   1   5    10088.82     9326.58    136.53 o 
   1   1   5    22031.65    21793.95    274.67 o 
   3   1   5     4683.44     4593.77     93.86 o 
   5   1   5     3627.75     3375.32     81.58 o 
   7   1   5     4235.46     3794.91    103.20 o 
   9   1   5     7076.89     6828.47    174.54 o 
  11   1   5    10211.52    10138.37    271.82 o 
  13   1   5     4158.65     4109.79    104.44 o 
  15   1   5     3269.21     3287.19    170.82 o 
  17   1   5     1907.87     1897.93    151.73 o 
  19   1   5     1082.28     1101.94     89.94 o 
  21   1   5     1175.19     1076.40     91.55 o 
 -28   2   5       42.78       19.98     40.92 o 
 -26   2   5      704.12      652.86     97.54 o 
 -24   2   5      622.17      557.66     55.77 o 
 -22   2   5       39.12       56.70     20.89 o 
 -20   2   5       64.98       53.30     19.71 o 
 -18   2   5     5179.26     4920.13    160.34 o 
 -16   2   5     2210.38     2150.34     89.14 o 
 -14   2   5     3957.43     4018.70     98.75 o 
 -12   2   5     3913.32     4467.36    132.50 o 
 -10   2   5      196.99      191.79     29.98 o 
  -8   2   5      818.99      838.87     39.57 o 
  -6   2   5     7064.07     7651.61    113.88 o 
  -4   2   5    10743.10    12495.54    249.38 o 
  -2   2   5       64.11       95.65     15.37 o 
   0   2   5     1436.98     1636.78     45.93 o 
   2   2   5      141.94      127.78     16.88 o 
   4   2   5      266.21      283.20     25.57 o 
   6   2   5     3012.12     3224.41    126.82 o 
   8   2   5      535.64      576.94     42.28 o 
  10   2   5        1.55        0.39     11.03 o 
  12   2   5      412.27      428.89     37.39 o 
  14   2   5      202.89      204.86     26.22 o 
  16   2   5      960.43      910.30     63.56 o 
  18   2   5     1433.45     1268.60     91.91 o 
  20   2   5        0.12       20.46     20.86 o 
  22   2   5      447.48      371.11     55.55 o 
 -29   3   5     1441.14     1508.28    166.53 o 
 -27   3   5      786.58      879.27    125.61 o 
 -25   3   5     3337.81     3119.33    219.82 o 
 -23   3   5     4101.60     3804.99    139.01 o 
 -21   3   5      830.62      804.42     60.34 o 
 -19   3   5     4656.82     4364.14    134.94 o 
 -17   3   5     8823.53     9128.94    194.42 o 
 -15   3   5    10177.13    10236.64    202.35 o 
 -13   3   5     6161.51     6232.37    120.17 o 
 -11   3   5     9958.66    10221.86    170.68 o 
  -9   3   5    15025.48    15752.01    213.69 o 
  -7   3   5    13456.52    13803.69    233.77 o 
  -5   3   5     4478.98     4348.05     75.60 o 
  -3   3   5     6934.90     7018.02    105.35 o 
  -1   3   5     2415.67     2382.86     94.70 o 
   1   3   5     5295.40     5071.05    160.82 o 
   3   3   5     2289.64     2129.09     69.03 o 
   5   3   5       55.98       74.66     16.74 o 
   7   3   5      276.51      212.29     31.43 o 
   9   3   5     1740.51     1722.00     89.09 o 
  11   3   5     1042.09     1052.51     71.99 o 
  13   3   5     1525.66     1561.70     91.22 o 
  15   3   5      249.16      221.53     38.53 o 
  17   3   5     1351.75     1509.14     98.08 o 
  19   3   5     1498.42     1327.10    298.80 o 
  21   3   5     1214.24     1451.18    164.63 o 
 -28   4   5       58.17       55.19     52.34 o 
 -26   4   5        9.12       48.53     36.16 o 
 -24   4   5      125.91       89.45     47.58 o 
 -22   4   5     1142.92     1038.19    124.66 o 
 -20   4   5       17.58       62.81     40.92 o 
 -18   4   5      218.21      236.51     28.89 o 
 -16   4   5      128.36      171.95     21.66 o 
 -14   4   5      552.98      634.68     32.96 o 
 -12   4   5      119.65      123.27     14.16 o 
 -10   4   5      363.83      393.10     21.64 o 
  -8   4   5      189.38      190.29     17.31 o 
  -6   4   5      296.34      325.60     22.78 o 
  -4   4   5      851.85      954.35     36.79 o 
  -2   4   5      100.97      142.42     26.77 o 
   0   4   5        4.90        3.27      9.04 o 
   2   4   5     1009.48     1122.12     55.27 o 
   4   4   5       35.40       28.44     11.69 o 
   6   4   5        0.90        0.00     28.55 o 
   8   4   5        4.89       20.52     21.89 o 
  10   4   5        2.66        0.00     14.07 o 
  12   4   5      125.40       94.47     23.03 o 
  14   4   5      720.11      745.49     65.24 o 
  16   4   5        8.38        8.60     16.65 o 
  18   4   5       82.99        0.00     44.72 o 
  20   4   5      800.37     1021.06    137.98 o 
 -27   5   5      221.18      159.87     66.61 o 
 -25   5   5     2283.86     2366.62    204.59 o 
 -23   5   5     3750.74     3652.22    245.51 o 
 -21   5   5     1599.91     1703.36    163.67 o 
 -19   5   5      492.32      643.28     98.97 o 
 -17   5   5     5017.19     4946.39    257.88 o 
 -15   5   5     3381.70     3605.13    121.33 o 
 -13   5   5     2272.49     2240.82     46.33 o 
 -11   5   5     2646.81     2684.93     53.63 o 
  -9   5   5     4745.75     5069.76     82.51 o 
  -7   5   5     3567.19     3429.19     84.06 o 
  -5   5   5     5411.87     5170.30    245.99 o 
  -3   5   5     8850.15     9858.54    199.15 o 
  -1   5   5     5512.68     6072.28    126.90 o 
   1   5   5     1891.40     1834.05     59.58 o 
   3   5   5     2514.24     2317.38     95.88 o 
   5   5   5     2236.92     2094.32     92.56 o 
   7   5   5     6477.14     7072.52    183.36 o 
   9   5   5     2954.19     3215.87    121.37 o 
  11   5   5      616.96      627.62     54.90 o 
  13   5   5      174.29      186.96     48.06 o 
  15   5   5      710.39      757.47    108.48 o 
  17   5   5     2037.87     2170.59    196.03 o 
  19   5   5     3033.10     3401.00    255.98 o 
 -24   6   5      185.91      149.40     59.95 o 
 -22   6   5      577.25      520.52     97.06 o 
 -20   6   5     3013.71     3016.56    219.82 o 
 -18   6   5     1503.11     1671.95    157.96 o 
 -16   6   5     1690.74     1724.29    154.16 o 
 -14   6   5      926.08      953.83     52.20 o 
 -12   6   5     3270.36     3422.93     86.59 o 
 -10   6   5     5004.83     5325.57    111.44 o 
  -8   6   5     1596.97     1474.34     42.90 o 
  -6   6   5      201.72      198.73     21.93 o 
  -4   6   5     2192.94     2235.33     70.85 o 
  -2   6   5       62.30      107.08     22.17 o 
   0   6   5      410.14      395.60     33.87 o 
   2   6   5     1754.38     1709.96     61.13 o 
   4   6   5      139.80      132.71     24.69 o 
   6   6   5      501.88      546.73     94.68 o 
   8   6   5     1239.08     1243.20     87.55 o 
  10   6   5       71.64       59.08     18.85 o 
  12   6   5      825.23      954.45    117.05 o 
  14   6   5      128.27      128.47     61.85 o 
  16   6   5      639.60      707.04    110.39 o 
  18   6   5      161.93      123.71     61.85 o 
 -23   7   5      926.06      924.95    136.08 o 
 -21   7   5      603.60      622.34    108.48 o 
 -19   7   5     1390.70     1474.97    155.11 o 
 -17   7   5     1133.68     1118.12    132.27 o 
 -15   7   5      910.08      929.61     81.06 o 
 -13   7   5       68.88       63.36     16.57 o 
 -11   7   5       21.65       34.25     12.09 o 
  -9   7   5      875.26      849.97     51.51 o 
  -7   7   5     4259.27     4200.72    122.60 o 
  -5   7   5     4194.96     4235.03    123.13 o 
  -3   7   5     1342.16     1317.07     76.70 o 
  -1   7   5     4537.16     4557.67    117.62 o 
   1   7   5     9826.44     9939.98    298.18 o 
   3   7   5     7409.54     7649.21    202.52 o 
   5   7   5    11601.90    11628.50    381.59 o 
   7   7   5     8354.09     8690.92    335.91 o 
   9   7   5     6193.09     6270.06    294.04 o 
  11   7   5     3669.97     3726.45    236.00 o 
  13   7   5     2339.46     2377.09    193.17 o 
  15   7   5     1777.01     1845.14    177.95 o 
 -20   8   5      131.88      156.06     62.81 o 
 -18   8   5       30.79        0.00     31.40 o 
 -16   8   5       22.13        2.02     23.34 o 
 -14   8   5      147.69      158.48     40.51 o 
 -12   8   5      592.28      570.14     48.98 o 
 -10   8   5      236.33      213.48     43.88 o 
  -8   8   5        0.95        1.10     10.23 o 
  -6   8   5      305.87      274.48     32.50 o 
  -4   8   5     1130.88     1283.13     67.95 o 
  -2   8   5       23.47       22.73     16.18 o 
   0   8   5       70.38       82.77     20.45 o 
   2   8   5       13.26        0.00     17.59 o 
   4   8   5      118.47      193.37     36.12 o 
   6   8   5       75.68       94.21     42.82 o 
   8   8   5      181.29      156.06     47.58 o 
  10   8   5      149.64      204.59     60.90 o 
  12   8   5      562.88      557.63     94.21 o 
  14   8   5        0.23       76.13     46.63 o 
 -17   9   5      753.96      813.89     98.97 o 
 -15   9   5     1040.69     1310.81    105.62 o 
 -13   9   5      972.14      876.84     86.12 o 
 -11   9   5      157.31      215.47     32.58 o 
  -9   9   5     2064.11     2038.63    124.46 o 
  -7   9   5     4790.43     4812.57    188.90 o 
  -5   9   5     2673.24     2602.39     95.60 o 
  -3   9   5      788.75      770.26     54.77 o 
  -1   9   5     1706.29     1849.98    107.87 o 
   1   9   5     4107.47     3716.24    610.45 o 
   3   9   5     4855.42     4822.78    263.12 o 
   5   9   5     3621.93     3546.96    198.88 o 
   7   9   5     2337.41     2132.53    168.43 o 
   9   9   5     2019.95     2036.41    172.24 o 
 -12  10   5     1693.59     1746.32    123.11 o 
 -10  10   5     1191.15     1285.95    105.18 o 
  -8  10   5      113.60      130.29     35.21 o 
  -6  10   5      117.45      133.10     25.71 o 
  -4  10   5      252.54      208.73     33.11 o 
  -2  10   5        0.02        0.00     17.26 o 
   0  10   5      302.34      239.68     40.63 o 
   2  10   5      940.12      885.36    103.72 o 
   4  10   5      152.18      162.72     57.10 o 
   6  10   5      387.94      384.44     85.64 o 
 -30   0   6     2749.61     2515.07    193.17 o 
 -28   0   6     3009.24     3072.70    206.50 o 
 -26   0   6     3624.60     3568.48    215.06 o 
 -24   0   6    14715.91    13906.62    435.83 o 
 -22   0   6    14440.10    14152.13    421.56 o 
 -20   0   6      471.48      421.56     62.81 o 
 -18   0   6     2423.55     2275.26    145.59 o 
 -16   0   6    11088.81    10931.93    332.11 o 
 -14   0   6    11892.86    12210.37    234.49 o 
 -12   0   6    10503.00    10425.29    188.77 o 
 -10   0   6     3322.85     3260.38     84.95 o 
  -8   0   6     2015.64     1910.80    124.66 o 
  -6   0   6     5039.42     4620.95    197.93 o 
  -4   0   6    12143.68    12866.52    353.04 o 
  -2   0   6    34241.03    36494.64    718.45 o 
   0   0   6    13049.85    12981.45    254.00 o 
   2   0   6    17859.71    18716.88    527.66 o 
   4   0   6     1845.79     2035.01     93.94 o 
   6   0   6     6077.33     6416.80    177.85 o 
   8   0   6    23208.15    24023.31    398.83 o 
  10   0   6     9079.88     9271.35    229.46 o 
  12   0   6     1589.11     1672.68    222.20 o 
  14   0   6     1985.07     2046.40    122.28 o 
  16   0   6      311.71      334.47     45.70 o 
  18   0   6     2678.57     2625.39    196.50 o 
  20   0   6      887.85      835.50    114.19 o 
 -29   1   6      130.86       82.79     27.41 o 
 -27   1   6       38.68       40.92     17.07 o 
 -25   1   6        6.36       38.74     25.22 o 
 -23   1   6      814.03      825.40     68.00 o 
 -21   1   6       35.41       28.92     14.18 o 
 -19   1   6      136.79       85.99     21.50 o 
 -17   1   6     1259.98     1139.54     70.45 o 
 -15   1   6        4.55       17.76     12.62 o 
 -13   1   6        5.46        9.16      8.69 o 
 -11   1   6       19.63       15.12      7.39 o 
  -9   1   6     2556.50     2794.90     64.47 o 
  -7   1   6        8.58        8.67     14.86 o 
  -5   1   6     1617.67     1890.46     53.31 o 
  -3   1   6     1036.82     1109.89     53.77 o 
  -1   1   6     1309.56     1170.37     35.44 o 
   1   1   6      502.96      408.48     35.50 o 
   3   1   6       14.49        0.00     12.12 o 
   5   1   6      119.55      127.88     18.75 o 
   7   1   6      726.04      671.38     39.80 o 
   9   1   6     1289.51     1195.67     75.13 o 
  11   1   6      329.72      250.90     28.67 o 
  13   1   6      250.33      235.49     32.87 o 
  15   1   6      115.05       82.66     23.73 o 
  17   1   6        2.68       20.41     15.99 o 
  19   1   6       17.74        0.00     21.89 o 
 -28   2   6     1547.73     1502.57    157.96 o 
 -26   2   6     2310.29     2214.75    117.40 o 
 -24   2   6     5212.73     5043.80    173.67 o 
 -22   2   6     2430.11     2381.36    111.11 o 
 -20   2   6     1777.01     1821.32    117.52 o 
 -18   2   6     3603.02     3634.21    128.95 o 
 -16   2   6     5225.23     5505.23    168.95 o 
 -14   2   6     5405.81     5370.57    124.21 o 
 -12   2   6     4606.48     4481.06    192.22 o 
 -10   2   6     2855.54     2541.48    103.09 o 
  -8   2   6     2950.93     2623.47     74.67 o 
  -6   2   6     2523.13     2305.25     61.57 o 
  -4   2   6     2654.60     2581.44     84.73 o 
  -2   2   6     1132.13     1015.93     53.27 o 
   0   2   6    11515.25    11622.08    149.60 o 
   2   2   6     4757.13     4490.63     90.84 o 
   4   2   6     1415.85     1340.06     72.03 o 
   6   2   6     1404.58     1382.98     94.68 o 
   8   2   6     5810.77     5610.69    176.89 o 
  10   2   6     5557.95     5778.83    183.25 o 
  12   2   6     5054.86     4609.87    170.63 o 
  14   2   6     1214.02     1192.41     73.50 o 
  16   2   6     1547.38     1284.96    112.29 o 
  18   2   6     1533.61     1418.95     94.40 o 
  20   2   6     1863.05     1519.26    122.76 o 
 -27   3   6       34.25        6.66     33.31 o 
 -25   3   6      403.81      328.30     74.22 o 
 -23   3   6       10.02       29.50     30.45 o 
 -21   3   6      196.26      173.92     29.50 o 
 -19   3   6      121.98       88.75     21.65 o 
 -17   3   6       26.83       14.11     19.51 o 
 -15   3   6        5.69        0.00     11.46 o 
 -13   3   6      686.35      723.32     57.29 o 
 -11   3   6        0.74        5.61     11.51 o 
  -9   3   6      988.58      994.70     43.20 o 
  -7   3   6       86.66       87.40     14.11 o 
  -5   3   6      738.58      849.93     28.95 o 
  -3   3   6     1129.98     1169.76     58.71 o 
  -1   3   6      603.17      643.40     43.83 o 
   1   3   6      824.58      893.17     65.69 o 
   3   3   6       15.87       22.79      9.18 o 
   5   3   6      488.16      481.77     50.41 o 
   7   3   6       51.13       65.96     21.94 o 
   9   3   6     2059.63     2310.71     95.83 o 
  11   3   6     1925.37     1782.21     86.10 o 
  13   3   6        5.96        0.00     17.58 o 
  15   3   6       84.84       95.16     44.25 o 
  17   3   6       21.45       46.23     23.23 o 
  19   3   6      511.50      378.74     83.74 o 
 -28   4   6      192.72      147.50     63.76 o 
 -26   4   6      246.91      247.41     70.42 o 
 -24   4   6      155.82      156.06     61.85 o 
 -22   4   6      814.07      878.32    114.19 o 
 -20   4   6      662.23      690.86     98.97 o 
 -18   4   6     1092.30     1173.18     62.79 o 
 -16   4   6     4148.13     4041.04     99.59 o 
 -14   4   6     1406.46     1313.63     54.40 o 
 -12   4   6      305.41      277.60     28.37 o 
 -10   4   6     3770.97     3841.39     82.75 o 
  -8   4   6     2948.31     3016.99     74.11 o 
  -6   4   6     4333.21     4275.61     78.53 o 
  -4   4   6      472.44      308.51     25.97 o 
  -2   4   6      113.50      240.68     22.96 o 
   0   4   6      831.30      857.35    109.91 o 
   2   4   6      927.66     1009.07     70.12 o 
   4   4   6     1596.07     1437.09     84.67 o 
   6   4   6     2327.27     2389.88     97.22 o 
   8   4   6      193.26      150.02     31.10 o 
  10   4   6     2659.50     2594.57    126.56 o 
  12   4   6     2712.89     2770.65    129.63 o 
  14   4   6     1476.57     1378.31    156.06 o 
  16   4   6     3216.58     3494.26    246.46 o 
  18   4   6     1398.75     1568.23    170.34 o 
 -25   5   6      270.83      272.16     76.13 o 
 -23   5   6     1400.02     1133.35    137.98 o 
 -21   5   6     1663.88     1645.31    159.87 o 
 -19   5   6      230.86      265.50     67.56 o 
 -17   5   6      145.89      199.84     59.00 o 
 -15   5   6        6.45        0.00     14.41 o 
 -13   5   6      178.52      199.77     18.64 o 
 -11   5   6      100.64      137.85     20.02 o 
  -9   5   6       94.72      108.21     15.00 o 
  -7   5   6      231.47      218.58     20.42 o 
  -5   5   6     2164.85     2088.24     72.58 o 
  -3   5   6     1618.17     1626.39     64.22 o 
  -1   5   6        9.17       16.02     13.01 o 
   1   5   6      438.79      376.62     43.05 o 
   3   5   6      304.65      292.08     39.55 o 
   5   5   6        1.27       24.38     18.28 o 
   7   5   6      328.75      320.10     35.62 o 
   9   5   6       24.07        4.56     14.81 o 
  11   5   6        0.47       48.35     21.41 o 
  13   5   6       10.06        0.00     33.31 o 
  15   5   6       16.86        0.00     36.16 o 
  17   5   6      103.51       95.16     48.53 o 
 -24   6   6      617.51      449.15     93.26 o 
 -22   6   6     1028.39     1016.30    135.13 o 
 -20   6   6     1309.57     1211.38    142.74 o 
 -18   6   6     3148.95     3183.09    220.77 o 
 -16   6   6     2341.99     2299.05    182.71 o 
 -14   6   6     1026.90     1030.53     59.03 o 
 -12   6   6     2942.89     2919.17     85.64 o 
 -10   6   6     4598.42     4794.36    112.15 o 
  -8   6   6     8610.47     8591.75    174.81 o 
  -6   6   6    11803.45    11506.00    173.23 o 
  -4   6   6     5386.79     5256.34    150.66 o 
  -2   6   6     2065.21     2289.35     98.87 o 
   0   6   6     4037.60     3935.32    186.72 o 
   2   6   6     6633.98     6420.24    187.64 o 
   4   6   6     6668.63     6546.05    198.27 o 
   6   6   6     1491.07     1421.98    110.87 o 
   8   6   6     1053.78     1135.04     76.75 o 
  10   6   6      306.51      328.30     71.37 o 
  12   6   6      612.70      792.68    115.14 o 
  14   6   6     1073.31     1181.88    141.79 o 
  16   6   6      832.90      842.16    123.71 o 
 -23   7   6      153.29       38.06     33.31 o 
 -21   7   6     1073.34      932.56    137.03 o 
 -19   7   6       65.09       11.42     34.26 o 
 -17   7   6       19.98        0.00     37.11 o 
 -15   7   6       25.06        1.92     20.94 o 
 -13   7   6       25.92       21.90     17.99 o 
 -11   7   6      633.51      706.71     44.40 o 
  -9   7   6      286.30      302.11     29.57 o 
  -7   7   6      371.56      389.74     33.71 o 
  -5   7   6     1011.53      975.31     63.01 o 
  -3   7   6      264.90      239.85     35.32 o 
  -1   7   6        0.66        2.09     14.25 o 
   1   7   6       47.64       54.07     21.83 o 
   3   7   6        4.69       22.12     22.36 o 
   5   7   6      797.28      727.87     67.32 o 
   7   7   6      902.44     1022.97    117.05 o 
   9   7   6      814.19      881.18    115.14 o 
  11   7   6      110.90       47.58     36.16 o 
  13   7   6       13.39        6.66     39.97 o 
 -20   8   6     2389.53     2367.57    213.16 o 
 -18   8   6     3839.91     3951.02    265.50 o 
 -16   8   6     3584.18     3693.19    175.07 o 
 -14   8   6     2806.18     2799.24    147.50 o 
 -12   8   6     2330.36     2571.38    107.09 o 
 -10   8   6     5120.09     5104.14    152.50 o 
  -8   8   6    12516.75    11907.27    299.99 o 
  -6   8   6     7489.19     7566.50    174.02 o 
  -4   8   6     5759.12     5571.51    316.88 o 
  -2   8   6     6731.66     6259.60    480.56 o 
   0   8   6     4934.68     4734.44    527.66 o 
   2   8   6     9310.89     9881.20    602.36 o 
   4   8   6     4075.83     3889.56    517.19 o 
   6   8   6     1548.75     1602.49    146.55 o 
   8   8   6     3351.07     3469.52    227.43 o 
  10   8   6     1362.51     1451.18    156.06 o 
 -17   9   6      125.46      122.33     36.67 o 
 -15   9   6      237.43      238.14     46.85 o 
 -13   9   6      127.58      138.28     41.28 o 
 -11   9   6       12.87       36.29     20.15 o 
  -9   9   6      414.82      396.97     44.67 o 
  -7   9   6      356.49      340.17     40.63 o 
  -5   9   6      338.22      322.22     34.75 o 
  -3   9   6      171.58      211.26     30.72 o 
  -1   9   6        5.46        8.19     24.74 o 
   1   9   6      189.23      117.40     32.35 o 
   3   9   6       56.97       84.90     76.60 o 
   5   9   6      314.89      248.33     41.84 o 
   7   9   6       41.94       22.84     32.35 o 
 -10  10   6      860.55      945.22     90.83 o 
  -8  10   6     1143.53     1167.77     78.44 o 
  -6  10   6     1575.68     1580.85     90.36 o 
  -4  10   6     1625.92     1732.98     93.55 o 
  -2  10   6     1506.83     1579.16    106.29 o 
   0  10   6     1464.50     1496.94    105.29 o 
 -29   1   7     1419.38     1202.82    141.79 o 
 -27   1   7     2591.32     2425.76    154.16 o 
 -25   1   7     2181.37     2101.30    115.15 o 
 -23   1   7     2201.43     2308.46    116.61 o 
 -21   1   7      588.97      687.44     60.83 o 
 -19   1   7       22.45       30.96     19.37 o 
 -17   1   7     4036.29     4022.37    181.28 o 
 -15   1   7     4450.53     4641.57    110.45 o 
 -13   1   7      314.28      326.07     25.08 o 
 -11   1   7     3499.50     3244.54     70.15 o 
  -9   1   7     5771.09     5292.43    163.16 o 
  -7   1   7     6781.58     7013.87    188.73 o 
  -5   1   7    12970.03    13608.95    181.05 o 
  -3   1   7     7329.33     7701.07    163.84 o 
  -1   1   7    10888.61    10771.83    306.77 o 
   1   1   7    11634.23    12396.77    177.14 o 
   3   1   7     8282.64     8473.96    181.11 o 
   5   1   7    10440.99    10820.98    209.65 o 
   7   1   7     2141.21     2439.30     82.42 o 
   9   1   7     1421.87     1433.90     65.05 o 
  11   1   7     5703.49     5649.06    133.23 o 
  13   1   7     2095.60     2184.17     93.67 o 
  15   1   7     1348.82     1442.47     68.72 o 
  17   1   7     1205.93     1210.99     79.56 o 
 -28   2   7       16.63       93.26     44.72 o 
 -26   2   7      225.05       59.95     38.06 o 
 -24   2   7      315.18      262.65     40.69 o 
 -22   2   7      642.53      565.01     55.51 o 
 -20   2   7      553.14      536.42     52.28 o 
 -18   2   7       96.42       63.40     16.19 o 
 -16   2   7       11.61        8.46     10.91 o 
 -14   2   7      364.84      337.82     58.05 o 
 -12   2   7     5339.73     5382.23    166.38 o 
 -10   2   7     6650.53     6578.99    184.55 o 
  -8   2   7      688.12      757.20     40.60 o 
  -6   2   7        0.08        0.00      9.42 o 
  -4   2   7     1398.91     1516.59     68.97 o 
  -2   2   7        1.36       22.46     14.42 o 
   0   2   7       42.58       64.51     19.88 o 
   2   2   7      112.99       93.93     13.72 o 
   4   2   7       16.85        5.04     19.64 o 
   6   2   7    10257.73    10548.19    213.00 o 
   8   2   7     2435.48     2468.66    100.38 o 
  10   2   7      399.50      332.18     40.66 o 
  12   2   7      201.18      166.98     30.24 o 
  14   2   7       39.68       39.64     23.52 o 
  16   2   7       17.34        9.35     18.85 o 
  18   2   7        0.15       19.13     21.80 o 
 -27   3   7      329.69      362.56     82.79 o 
 -25   3   7     1643.26     1495.91    157.01 o 
 -23   3   7     3703.96     3316.31    223.62 o 
 -21   3   7     1635.46     1625.21     89.94 o 
 -19   3   7     3636.90     3550.37    131.36 o 
 -17   3   7     3357.01     3329.58    102.28 o 
 -15   3   7     3568.23     3635.61    139.26 o 
 -13   3   7     6258.42     5792.36    237.90 o 
 -11   3   7     3017.52     2893.45     90.43 o 
  -9   3   7     3016.92     3021.88     90.54 o 
  -7   3   7     3833.39     3887.74     91.27 o 
  -5   3   7     1588.51     1505.60     55.65 o 
  -3   3   7     1778.86     1862.91     78.91 o 
  -1   3   7     2467.00     2584.26    115.00 o 
   1   3   7     6591.33     6826.06    163.67 o 
   3   3   7     3761.10     3911.55     94.11 o 
   5   3   7      258.10      250.04     42.06 o 
   7   3   7     2845.31     3050.23    136.87 o 
   9   3   7     6634.25     6895.56    356.85 o 
  11   3   7     2737.95     2533.75    132.10 o 
  13   3   7     2036.89     1942.78    116.22 o 
  15   3   7      709.63      639.36     70.59 o 
  17   3   7     1141.10     1017.65     90.50 o 
 -26   4   7       13.73       21.89     29.50 o 
 -24   4   7       72.79       45.68     28.55 o 
 -22   4   7        4.82       11.42     25.69 o 
 -20   4   7       21.18       29.50     29.50 o 
 -18   4   7      183.21      211.79     51.39 o 
 -16   4   7     1081.57     1111.24     57.70 o 
 -14   4   7      797.92      913.23     70.42 o 
 -12   4   7       93.00      138.42     24.90 o 
 -10   4   7      310.23      301.34     30.34 o 
  -8   4   7      135.74      156.27     14.77 o 
  -6   4   7      360.65      366.20     22.11 o 
  -4   4   7      458.14      541.23     43.76 o 
  -2   4   7      513.03      597.03     47.84 o 
   0   4   7       55.91       15.73     19.77 o 
   2   4   7     1425.34     1359.96     88.25 o 
   4   4   7       17.76       16.56     19.00 o 
   6   4   7      734.34      687.70     63.75 o 
   8   4   7      780.60      783.12     70.04 o 
  10   4   7       22.46       19.72     24.74 o 
  12   4   7      347.12      376.45     51.48 o 
  14   4   7      139.62       77.15     26.69 o 
  16   4   7        4.38       55.36     46.15 o 
 -25   5   7     1476.79     1429.30    165.58 o 
 -23   5   7     5041.52     4923.55    295.95 o 
 -21   5   7     3017.61     3117.43    225.53 o 
 -19   5   7     1691.36     1808.98    170.34 o 
 -17   5   7     2280.22     2308.24    112.24 o 
 -15   5   7     5050.98     5084.96    275.96 o 
 -13   5   7     9467.02     9885.46    226.60 o 
 -11   5   7     3235.30     3205.67    102.26 o 
  -9   5   7     1180.98     1150.89     61.06 o 
  -7   5   7     2842.23     2934.93     76.43 o 
  -5   5   7     2069.34     2062.61     65.78 o 
  -3   5   7     2000.10     2026.45     87.00 o 
  -1   5   7      974.19     1036.67     77.04 o 
   1   5   7     1714.59     2022.25    107.58 o 
   3   5   7     1053.45     1004.23     76.94 o 
   5   5   7       38.81       95.15     27.49 o 
   7   5   7     3611.26     3539.78    149.71 o 
   9   5   7     4309.08     4320.29    413.94 o 
  11   5   7      480.80      513.32     67.16 o 
  13   5   7      494.85      348.90     73.27 o 
  15   5   7      977.12      907.65    134.18 o 
 -24   6   7        0.34        0.00     35.21 o 
 -22   6   7       38.58       70.42     46.63 o 
 -20   6   7       39.30      150.35     59.00 o 
 -18   6   7     1798.31     1861.32    173.19 o 
 -16   6   7      741.28      756.44     65.12 o 
 -14   6   7       24.11       16.09     26.17 o 
 -12   6   7     2277.64     2288.07     80.05 o 
 -10   6   7      513.92      486.42     37.31 o 
  -8   6   7      233.95      239.86     23.69 o 
  -6   6   7     1093.30     1132.69     50.66 o 
  -4   6   7        6.83       23.71     13.95 o 
  -2   6   7        0.42        0.00     13.56 o 
   0   6   7      239.76      231.09     38.87 o 
   2   6   7       61.70       36.78     22.76 o 
   4   6   7      126.37      131.34     30.69 o 
   6   6   7     1499.96     1418.52    104.68 o 
   8   6   7      698.23      655.72     69.55 o 
  10   6   7      336.51      383.07     60.55 o 
  12   6   7      116.01      106.63     32.74 o 
 -21   7   7     2670.02     2438.94    215.06 o 
 -19   7   7     1626.47     1678.61    170.34 o 
 -17   7   7     2657.25     2741.55    218.87 o 
 -15   7   7     3372.90     3525.52    164.63 o 
 -13   7   7     1516.61     1469.45     80.38 o 
 -11   7   7     2492.67     2513.42     87.15 o 
  -9   7   7     4511.98     4586.24    120.52 o 
  -7   7   7     4186.02     4150.61    106.51 o 
  -5   7   7     3403.70     3331.78     95.74 o 
  -3   7   7      802.50      737.71     99.92 o 
  -1   7   7     1930.41     1938.07    100.65 o 
   1   7   7     1988.49     1669.10    154.16 o 
   3   7   7      569.75      541.41     86.60 o 
   5   7   7     1544.74     1538.97    164.63 o 
   7   7   7      427.49      394.51     53.47 o 
   9   7   7      705.42      712.89     99.44 o 
  11   7   7      964.95      970.59    137.03 o 
 -18   8   7       14.46       13.32     39.97 o 
 -16   8   7     1481.44     1564.09    135.60 o 
 -14   8   7      295.53      312.93     38.95 o 
 -12   8   7      170.05      135.17     27.61 o 
 -10   8   7      134.90      166.69     33.55 o 
  -8   8   7       12.24       23.36     11.63 o 
  -6   8   7       44.62       46.08     13.82 o 
  -4   8   7       47.81       26.23     23.31 o 
  -2   8   7        0.53       26.24     23.29 o 
   0   8   7      218.00      220.19     39.69 o 
   2   8   7      603.91      537.65     93.26 o 
   4   8   7        2.42        0.00     36.16 o 
   6   8   7      357.39      393.01     94.21 o 
   8   8   7       80.64       34.19     29.50 o 
 -13   9   7      190.15      125.13     34.05 o 
 -11   9   7      835.14      918.53     68.16 o 
  -9   9   7     3180.42     3185.85    129.86 o 
  -7   9   7     3884.53     3539.44    136.88 o 
  -5   9   7     2118.66     1883.59    137.51 o 
  -3   9   7      625.27      501.49     83.74 o 
  -1   9   7      507.53      268.35     66.61 o 
   1   9   7      808.58      549.07     98.01 o 
   3   9   7     2092.03     1631.03    166.53 o 
 -28   0   8      250.14      255.03     60.90 o 
 -26   0   8      120.15      191.27     53.29 o 
 -24   0   8     3091.50     3179.28    205.54 o 
 -22   0   8     2721.86     2812.92    187.46 o 
 -20   0   8      160.65      171.29     47.58 o 
 -18   0   8     1315.63     1342.70    123.71 o 
 -16   0   8     2067.83     2158.22    161.77 o 
 -14   0   8    18696.54    18848.25    515.76 o 
 -12   0   8    24924.79    24551.16    604.26 o 
 -10   0   8     9238.12     9095.35    329.25 o 
  -8   0   8     9206.20     9288.52    335.91 o 
  -6   0   8    16302.90    16183.79    461.52 o 
  -4   0   8    13719.69    14175.92    432.02 o 
  -2   0   8    15996.35    16627.23    479.60 o 
   0   0   8     6960.44     6999.94    295.95 o 
   2   0   8    11333.21    11628.99    276.84 o 
   4   0   8       21.04       35.07     18.02 o 
   6   0   8       22.79       23.65     43.30 o 
   8   0   8     6392.77     6370.07    230.76 o 
  10   0   8     2278.41     2285.06    123.36 o 
  12   0   8      803.44      706.44    217.92 o 
  14   0   8     1046.70      993.54    105.15 o 
  16   0   8       72.34       41.29     34.73 o 
 -27   1   8      128.05      113.47     33.56 o 
 -25   1   8        4.62        0.00     19.51 o 
 -23   1   8       42.88       58.78     26.64 o 
 -21   1   8      468.88      531.13     67.56 o 
 -19   1   8       12.43       26.53     17.07 o 
 -17   1   8      204.01      208.89     30.57 o 
 -15   1   8     1972.60     2000.27    108.54 o 
 -13   1   8     1331.00     1357.64     87.47 o 
 -11   1   8      167.12      136.68     27.20 o 
  -9   1   8      263.80      245.23     36.94 o 
  -7   1   8      384.12      373.29     46.06 o 
  -5   1   8       12.31       19.64      6.12 o 
  -3   1   8       43.13       43.22     15.98 o 
  -1   1   8       95.08       45.14      8.81 o 
   1   1   8      105.53      130.11     24.73 o 
   3   1   8      241.74      217.59     31.97 o 
   5   1   8        1.30        4.12     15.74 o 
   7   1   8     2210.70     2159.79     97.78 o 
   9   1   8      225.18      147.61     30.03 o 
  11   1   8      374.51      421.33     50.00 o 
  13   1   8      309.34      299.28     32.84 o 
  15   1   8      774.04      662.10     68.58 o 
 -26   2   8     1343.02     1401.70    148.45 o 
 -24   2   8     2448.33     2310.88    119.86 o 
 -22   2   8     3123.34     2998.97    133.55 o 
 -20   2   8     1838.82     1883.46    103.10 o 
 -18   2   8     1589.38     1690.16     78.78 o 
 -16   2   8     4065.95     4119.39    158.45 o 
 -14   2   8     5592.25     5725.01    187.56 o 
 -12   2   8     7415.83     7103.57    230.76 o 
 -10   2   8     4607.59     4583.83    161.13 o 
  -8   2   8     4809.18     4672.57    164.51 o 
  -6   2   8     3719.03     3882.40     97.20 o 
  -4   2   8     5052.68     5039.72    175.86 o 
  -2   2   8     3539.62     3620.11    118.18 o 
   0   2   8     9243.16     9461.16    201.25 o 
   2   2   8     3161.02     2954.36    111.15 o 
   4   2   8     1577.16     1602.36    109.93 o 
   6   2   8      544.44      501.55     55.86 o 
   8   2   8     2063.88     2212.57    101.02 o 
  10   2   8     3869.30     3596.48    191.64 o 
  12   2   8     2253.89     2163.49    103.52 o 
  14   2   8      152.18      169.64     32.08 o 
 -27   3   8      166.05      162.72     58.05 o 
 -25   3   8       64.68      115.14     48.53 o 
 -23   3   8        3.62       73.27     59.00 o 
 -21   3   8       25.45        0.00     17.18 o 
 -19   3   8       57.63       64.55     16.63 o 
 -17   3   8       91.13       93.71     22.07 o 
 -15   3   8     2551.82     2788.49    128.69 o 
 -13   3   8      778.08      826.94     94.21 o 
 -11   3   8       20.56       35.90     26.17 o 
  -9   3   8      111.64       88.34     18.03 o 
  -7   3   8       81.99       63.43     15.80 o 
  -5   3   8      181.89      178.44     22.53 o 
  -3   3   8        0.00        7.14     14.20 o 
  -1   3   8       66.81       24.39     14.59 o 
   1   3   8      478.72      534.10     47.33 o 
   3   3   8      453.79      405.27     42.91 o 
   5   3   8      346.50      396.88     54.83 o 
   7   3   8     1930.81     1889.50     93.51 o 
   9   3   8      173.66      147.87     29.82 o 
  11   3   8      313.32      293.98     39.70 o 
  13   3   8     1554.73     1541.95    118.06 o 
  15   3   8      667.77      576.89     81.70 o 
 -26   4   8     2609.66     2603.57    221.72 o 
 -24   4   8     3329.29     3327.73    238.85 o 
 -22   4   8     3371.94     3338.20    236.95 o 
 -20   4   8     1431.73     1671.00    162.72 o 
 -18   4   8     2215.62     2381.44    121.90 o 
 -16   4   8     8751.91     9079.99    246.72 o 
 -14   4   8      478.94      519.22     55.74 o 
 -12   4   8      396.79      385.00     40.78 o 
 -10   4   8     1624.81     1788.22     76.74 o 
  -8   4   8      536.80      647.95     40.70 o 
  -6   4   8     1820.17     1909.10     70.28 o 
  -4   4   8      427.60      446.22     43.38 o 
  -2   4   8      194.36      231.24     32.10 o 
   0   4   8      902.51      962.02     64.59 o 
   2   4   8     1418.44     1420.51     89.44 o 
   4   4   8     4426.87     4212.32    153.10 o 
   6   4   8     5625.55     5654.35    249.20 o 
   8   4   8      117.75       57.66     28.55 o 
  10   4   8     2290.28     2309.36    131.67 o 
  12   4   8     1449.47     1329.96    133.22 o 
  14   4   8      868.90      735.71     80.21 o 
 -23   5   8        0.45       16.18     28.55 o 
 -21   5   8       43.55       26.64     37.11 o 
 -19   5   8      308.77      276.12     41.80 o 
 -17   5   8       23.16       49.09     22.84 o 
 -15   5   8      352.09      371.45     50.49 o 
 -13   5   8      148.98      214.06     30.35 o 
 -11   5   8      107.30      118.96     21.27 o 
  -9   5   8       80.45       94.52     19.84 o 
  -7   5   8        0.63        6.63     16.76 o 
  -5   5   8        2.89        6.83     15.71 o 
  -3   5   8        4.78        7.40     15.53 o 
  -1   5   8      179.41      126.15     25.76 o 
   1   5   8        6.68       26.35     14.65 o 
   3   5   8      593.97      598.17     53.09 o 
   5   5   8       46.60      101.03     84.22 o 
   7   5   8      344.23      329.94     49.61 o 
   9   5   8        9.77        0.78     21.93 o 
  11   5   8       26.80       22.25     32.35 o 
 -22   6   8     1175.43     1257.06    157.01 o 
 -20   6   8      837.02      822.18    120.85 o 
 -18   6   8     2766.23     2765.34    217.92 o 
 -16   6   8     2994.34     3199.88    142.62 o 
 -14   6   8      870.24      881.02     60.71 o 
 -12   6   8       57.26       63.49     16.58 o 
 -10   6   8      430.36      480.73     43.11 o 
  -8   6   8     3921.81     4109.34    129.30 o 
  -6   6   8     2832.44     2798.95    106.65 o 
  -4   6   8     1491.97     1577.28     84.55 o 
  -2   6   8      326.60      344.93     39.31 o 
   0   6   8      441.02      434.49     44.58 o 
   2   6   8     2120.85     2125.94    129.89 o 
   4   6   8     4754.10     4439.32    312.12 o 
   6   6   8     2354.84     2460.20    297.85 o 
   8   6   8     1298.00     1321.11    161.77 o 
  10   6   8      222.42      192.22     60.90 o 
 -19   7   8       16.64       13.32     37.11 o 
 -17   7   8        3.07        8.56     29.50 o 
 -15   7   8     1649.62     1759.71    114.97 o 
 -13   7   8      565.02      578.31     54.27 o 
 -11   7   8      433.26      457.68     39.92 o 
  -9   7   8       54.35       63.50     22.71 o 
  -7   7   8       27.06       46.74     21.73 o 
  -5   7   8      243.29      294.55     36.92 o 
  -3   7   8       31.88        0.00     25.57 o 
  -1   7   8        0.37       15.23     21.89 o 
   1   7   8       21.49       21.87     45.68 o 
   3   7   8      239.18      175.32     34.30 o 
   5   7   8       97.89        0.00     38.06 o 
   7   7   8     1290.95     1052.46    139.88 o 
 -16   8   8      326.13      349.58     57.50 o 
 -14   8   8     1129.43     1153.06     76.79 o 
 -12   8   8     2028.94     2027.63    101.48 o 
 -10   8   8     1165.58     1175.34     78.93 o 
  -8   8   8     3602.82     3453.62    130.70 o 
  -6   8   8     3112.09     2912.46    135.34 o 
  -4   8   8     1152.74     1128.91     92.59 o 
  -2   8   8     1111.47      837.40    110.39 o 
   0   8   8     1655.85     1319.86    148.45 o 
   2   8   8     3992.78     3049.86    228.38 o 
   4   8   8      971.44      963.01    133.22 o 
  -9   9   8      282.95      308.51     43.72 o 
  -7   9   8       17.78       70.06     24.61 o 
  -5   9   8       30.23       22.70     26.37 o 
  -3   9   8      103.65       91.39     28.15 o 
 -27   1   9     2065.76     1950.77    179.85 o 
 -25   1   9     2614.91     2692.38    137.83 o 
 -23   1   9     3674.27     3586.65    193.17 o 
 -21   1   9     2186.58     2122.28    116.94 o 
 -19   1   9     1014.23     1149.85     69.60 o 
 -17   1   9     8830.30     8682.17    251.75 o 
 -15   1   9    14127.58    14166.31    325.92 o 
 -13   1   9     2936.80     3398.97    148.54 o 
 -11   1   9     2208.93     2242.83    126.56 o 
  -9   1   9     2014.01     2054.99    112.02 o 
  -7   1   9     1917.14     1965.44    110.69 o 
  -5   1   9     2187.53     2165.06    123.71 o 
  -3   1   9      377.01      467.99     56.51 o 
  -1   1   9       82.30      106.93     47.58 o 
   1   1   9      111.30      124.40     24.70 o 
   3   1   9       41.13       32.28     20.26 o 
   5   1   9      334.46      305.42     41.55 o 
   7   1   9      149.87      146.75     28.25 o 
   9   1   9      446.44      413.09     46.14 o 
  11   1   9      936.63      819.90     66.90 o 
  13   1   9      347.65      317.44     51.94 o 
 -26   2   9      361.04      381.59     81.84 o 
 -24   2   9      589.52      530.04     93.26 o 
 -22   2   9     2651.58     2747.31    134.48 o 
 -20   2   9     1573.56     1430.72    112.76 o 
 -18   2   9     3295.73     3245.39    116.85 o 
 -16   2   9      646.92      645.18     89.45 o 
 -14   2   9      215.52      192.21     36.12 o 
 -12   2   9     1526.45     1566.35     99.88 o 
 -10   2   9     1897.00     1779.77    104.24 o 
  -8   2   9      256.09      221.37     38.58 o 
  -6   2   9       87.90       89.64     27.10 o 
  -4   2   9      238.64      238.51     34.74 o 
  -2   2   9      483.76      442.01     43.83 o 
   0   2   9      827.01      814.82     61.72 o 
   2   2   9     1358.91     1356.59     79.27 o 
   4   2   9     2772.66     2764.15    116.25 o 
   6   2   9       17.29       36.10     21.30 o 
   8   2   9      313.51      279.91     58.96 o 
  10   2   9      685.11      524.27     59.87 o 
  12   2   9       93.36       58.05     39.92 o 
 -25   3   9     1614.02     1768.06    177.95 o 
 -23   3   9     2856.83     2788.17    217.92 o 
 -21   3   9     1930.53     2142.04    185.56 o 
 -19   3   9     1547.56     1581.79     79.25 o 
 -17   3   9     1003.94     1087.79     86.52 o 
 -15   3   9      738.61      704.18     90.40 o 
 -13   3   9     3912.27     3755.26    158.69 o 
 -11   3   9     1923.47     1882.53    110.63 o 
  -9   3   9     2044.75     2116.63     79.43 o 
  -7   3   9     3282.43     3204.51     88.95 o 
  -5   3   9     3249.82     3241.97     91.38 o 
  -3   3   9     3357.91     3207.53    120.31 o 
  -1   3   9     6275.46     6029.28    169.34 o 
   1   3   9     6874.27     6939.12    184.53 o 
   3   3   9     4423.19     4286.50    145.24 o 
   5   3   9     2309.27     2448.66    111.20 o 
   7   3   9     2761.35     2876.10    122.46 o 
   9   3   9     3399.35     3530.14    139.58 o 
  11   3   9     3023.08     2969.42    156.90 o 
 -24   4   9       76.54       87.55     45.68 o 
 -22   4   9      111.23      122.76     50.43 o 
 -20   4   9      634.32      596.75     65.36 o 
 -18   4   9      130.75       98.18     28.80 o 
 -16   4   9       27.12       85.17     29.61 o 
 -14   4   9      237.59      245.51     59.00 o 
 -12   4   9        8.18        3.03     14.62 o 
 -10   4   9      748.43      673.06     47.18 o 
  -8   4   9      670.73      647.70     42.51 o 
  -6   4   9       35.97       29.84     14.16 o 
  -4   4   9       63.08       29.98     26.58 o 
  -2   4   9       86.41       88.02     30.84 o 
   0   4   9      536.15      478.62     48.97 o 
   2   4   9     1080.21     1014.76     70.06 o 
   4   4   9       78.32       57.21     28.54 o 
   6   4   9        1.94        0.00     19.47 o 
   8   4   9      299.59      303.79     42.93 o 
  10   4   9       70.54       87.72     26.37 o 
 -21   5   9     1143.34     1099.09    142.74 o 
 -19   5   9     1245.78     1390.66     99.90 o 
 -17   5   9      104.63      117.39     31.28 o 
 -15   5   9      463.79      543.15     62.31 o 
 -13   5   9     2839.30     2897.70    126.13 o 
 -11   5   9     2704.14     2696.82    120.62 o 
  -9   5   9     2032.01     2046.45     78.60 o 
  -7   5   9     4270.16     4332.08    117.23 o 
  -5   5   9     3614.59     3423.54    104.06 o 
  -3   5   9     4980.46     4909.26    154.86 o 
  -1   5   9     4057.66     3930.42    139.39 o 
   1   5   9     6392.67     6462.93    220.01 o 
   3   5   9     6530.60     6201.02    230.22 o 
   5   5   9     2060.24     1889.82    101.28 o 
   7   5   9     2544.51     2489.61    180.73 o 
   9   5   9     2420.11     2501.70    147.37 o 
 -20   6   9      226.71      249.32     73.27 o 
 -18   6   9     1690.57     1829.92    184.61 o 
 -16   6   9      682.71      691.29     94.21 o 
 -14   6   9      358.75      308.96     37.55 o 
 -12   6   9      500.66      448.38     53.83 o 
 -10   6   9       68.04       20.94     15.84 o 
  -8   6   9       64.86       66.27     33.50 o 
  -6   6   9      277.93      323.78     38.67 o 
  -4   6   9        2.33       27.17     20.35 o 
  -2   6   9       13.00       42.86     21.07 o 
   0   6   9       54.88       28.85     17.36 o 
   2   6   9      211.01      238.04     36.41 o 
   4   6   9      808.96      709.76     63.29 o 
   6   6   9       52.67        0.00     22.93 o 
 -17   7   9     1365.35     1540.63    169.38 o 
 -15   7   9     1074.04     1079.42     91.55 o 
 -13   7   9      939.58      943.09    129.42 o 
 -11   7   9     2169.11     2087.49     87.66 o 
  -9   7   9     3667.93     3649.62    131.83 o 
  -7   7   9     2024.62     1925.34     95.53 o 
  -5   7   9     1972.79     2000.28     98.29 o 
  -3   7   9      735.81      682.70     75.89 o 
  -1   7   9      902.97     1014.21     94.83 o 
   1   7   9     1238.77     1329.21    102.66 o 
   3   7   9     1151.83      923.15     86.61 o 
 -10   8   9      325.44      274.50     39.07 o 
  -8   8   9       21.26       15.41     20.62 o 
  -6   8   9        0.77        5.15     19.87 o 
  -4   8   9        0.24        7.50     18.85 o 
  -2   8   9        0.24       37.05     25.74 o 
 -24   0  10     2752.64     2753.92    205.54 o 
 -22   0  10     1529.84     1628.18    153.21 o 
 -20   0  10      223.04      223.62     61.85 o 
 -18   0  10      453.46      485.31     90.40 o 
 -16   0  10       41.14      110.39     38.06 o 
 -14   0  10     1132.33     1169.51    131.32 o 
 -12   0  10      140.57      179.85     57.10 o 
 -10   0  10       91.93      223.62     58.05 o 
  -8   0  10       30.64       71.37     44.72 o 
  -6   0  10      170.95      203.64     54.24 o 
  -4   0  10      122.55      105.63     43.77 o 
  -2   0  10      891.76     1002.98    124.66 o 
   0   0  10      236.02      207.45     66.61 o 
   2   0  10     1059.02      965.87    125.61 o 
   4   0  10      461.07      393.96     84.69 o 
   6   0  10     1348.10     1417.88    158.92 o 
   8   0  10     1686.69     1654.82    174.14 o 
  10   0  10     1311.21     1398.85    161.77 o 
 -25   1  10      475.43      450.64     58.08 o 
 -23   1  10      432.65      479.74     59.21 o 
 -21   1  10       24.03       20.26     21.49 o 
 -19   1  10      100.41       79.42     28.36 o 
 -17   1  10      623.77      605.15    133.70 o 
 -15   1  10      136.44      144.64     35.96 o 
 -13   1  10        4.68       19.11     21.68 o 
 -11   1  10      414.71      445.30     58.44 o 
  -9   1  10      359.28      408.10     53.34 o 
  -7   1  10     1435.22     1265.60    102.77 o 
  -5   1  10      123.31       97.80     45.20 o 
  -3   1  10        2.06       29.41     21.12 o 
  -1   1  10       15.95       31.52     26.89 o 
   1   1  10      236.22      253.50     48.50 o 
   3   1  10        4.07       15.15     20.43 o 
   5   1  10       85.98       62.41     26.56 o 
   7   1  10      114.60      119.49     27.98 o 
   9   1  10        5.84        0.00     18.35 o 
 -24   2  10     1734.90     1792.81    175.09 o 
 -22   2  10     2701.44     2673.66    136.17 o 
 -20   2  10      801.32      900.21     65.53 o 
 -18   2  10      601.17      659.95     69.74 o 
 -16   2  10     1794.15     1703.83    138.93 o 
 -14   2  10     1234.19     1291.19     95.80 o 
 -12   2  10     2210.83     2184.68    125.78 o 
 -10   2  10     1299.18     1276.36     94.49 o 
  -8   2  10     1137.26     1208.28     94.17 o 
  -6   2  10      974.00      996.81     85.02 o 
  -4   2  10     2182.94     2287.72    130.19 o 
  -2   2  10     2084.23     2076.97    102.10 o 
   0   2  10     3450.31     3507.15    135.81 o 
   2   2  10     1575.70     1594.78     91.38 o 
   4   2  10     1955.83     2081.01    106.01 o 
   6   2  10      897.36      996.25     83.00 o 
   8   2  10      981.37     1131.88    101.48 o 
 -23   3  10      207.90      214.11     63.76 o 
 -21   3  10       71.33       57.63     32.11 o 
 -19   3  10      159.00      150.59     35.77 o 
 -17   3  10     1197.15     1058.63     90.35 o 
 -15   3  10       61.88      110.39     45.68 o 
 -13   3  10       32.79       25.91     21.68 o 
 -11   3  10       19.71       43.66     42.35 o 
  -9   3  10      187.19      129.88     49.01 o 
  -7   3  10      697.28      596.52     66.15 o 
  -5   3  10      646.04      601.68     55.85 o 
  -3   3  10        4.47        0.00     24.74 o 
  -1   3  10       66.20       46.71     19.96 o 
   1   3  10        7.45        0.00     21.73 o 
   3   3  10       68.57       53.85     18.93 o 
   5   3  10      178.39      147.60     31.45 o 
   7   3  10      694.81      683.02     63.30 o 
 -22   4  10     1969.78     1929.84    188.42 o 
 -20   4  10     1670.49     1860.25    120.72 o 
 -18   4  10     1823.69     2077.74    127.40 o 
 -16   4  10     6403.94     6550.22    230.52 o 
 -14   4  10     4911.57     4963.52    270.25 o 
 -12   4  10     3318.18     3067.79    152.67 o 
 -10   4  10     5287.78     4759.88    192.09 o 
  -8   4  10     4577.40     4333.70    183.64 o 
  -6   4  10    11888.27    11817.64    256.77 o 
  -4   4  10     6328.50     6090.57    180.93 o 
  -2   4  10     2590.65     2645.48    118.39 o 
   0   4  10     4118.10     4070.48    149.31 o 
   2   4  10     4121.51     4359.45    155.74 o 
   4   4  10     2207.02     2132.83    111.78 o 
   6   4  10     1320.54     1271.95     87.48 o 
 -19   5  10       29.26       36.42     23.11 o 
 -17   5  10        0.84        9.73     55.19 o 
 -15   5  10        3.23        0.00     20.68 o 
 -13   5  10      131.50       60.90     33.31 o 
 -11   5  10      638.66      580.47     88.50 o 
  -9   5  10      454.43      430.44     47.02 o 
  -7   5  10      125.44      173.55     32.63 o 
  -5   5  10      239.16      176.83     41.98 o 
  -3   5  10       24.49       12.36     19.96 o 
  -1   5  10       49.07       41.91     21.88 o 
   1   5  10      274.65      210.85     40.90 o 
   3   5  10        0.25        0.00     25.83 o 
   5   5  10      425.97      474.18     54.79 o 
 -16   6  10     3573.93     3740.74    175.31 o 
 -14   6  10     4342.60     4110.64    185.61 o 
 -12   6  10     1678.67     1780.44    161.77 o 
 -10   6  10     1409.32     1404.90    106.29 o 
  -8   6  10     4461.61     4537.84    195.75 o 
  -6   6  10     3361.78     3052.90    129.97 o 
  -4   6  10     2472.22     2298.38    112.91 o 
  -2   6  10      474.92      428.66     49.63 o 
   0   6  10      308.94      350.12     46.58 o 
   2   6  10     1613.90     1540.57     95.58 o 
 -11   7  10       38.97       87.07     29.26 o 
  -9   7  10      159.59      177.18     42.02 o 
  -7   7  10      573.16      508.38     66.21 o 
  -5   7  10       25.82       51.12     32.11 o 
 -21   1  11      470.61      591.66     67.25 o 
 -19   1  11      465.92      611.22     73.98 o 
 -17   1  11      924.61      946.71     89.74 o 
 -15   1  11     2861.97     2837.81    152.53 o 
 -13   1  11     2995.20     3181.89    160.78 o 
 -11   1  11     1599.06     1569.01    111.32 o 
  -9   1  11      567.98      778.90     79.73 o 
  -7   1  11     2196.05     2352.29    138.61 o 
  -5   1  11     5282.26     5016.75    211.73 o 
  -3   1  11     3380.38     3646.55    176.51 o 
  -1   1  11     2105.52     2170.79    151.78 o 
   1   1  11     4016.31     4394.50    199.79 o 
   3   1  11     3078.50     3369.63    188.42 o 
   5   1  11      832.68      820.31     89.15 o 
 -20   2  11     1223.61     1276.79     81.74 o 
 -18   2  11     1475.22     1588.21    157.96 o 
 -16   2  11     1580.82     1622.59    116.06 o 
 -14   2  11      571.85      523.53     66.93 o 
 -12   2  11      400.75      372.46     78.51 o 
 -10   2  11      932.53      824.02    189.84 o 
  -8   2  11       36.76       24.40     21.93 o 
  -6   2  11        9.46       53.09     23.54 o 
  -4   2  11      788.50      697.47     79.63 o 
  -2   2  11       12.58        1.81     35.68 o 
   0   2  11      222.84      185.30     45.79 o 
   2   2  11        3.93       13.30     23.10 o 
   4   2  11      174.46      156.92     33.97 o 
 -19   3  11      232.22      249.24     50.66 o 
 -17   3  11     1303.97     1337.94    144.64 o 
 -15   3  11     1626.55     1676.32    119.41 o 
 -13   3  11     2433.09     2375.33    141.63 o 
 -11   3  11     1957.35     2022.62    128.84 o 
  -9   3  11     2259.65     2389.30    140.20 o 
  -7   3  11     2354.77     2514.31    145.00 o 
  -5   3  11     1688.82     1790.90    219.34 o 
  -3   3  11     1449.12     1456.61     91.66 o 
  -1   3  11     2869.34     3082.22    134.40 o 
   1   3  11      999.84     1090.33     79.91 o 
   3   3  11      338.27      357.84     62.79 o 
 -18   4  11      234.87      242.07     45.59 o 
 -16   4  11       11.63        7.61     29.50 o 
 -14   4  11       10.01       41.87     37.11 o 
 -12   4  11        2.17        8.56     23.52 o 
 -10   4  11      117.86      120.03     44.25 o 
  -8   4  11       40.24       25.42     30.93 o 
  -6   4  11       87.59      118.95     41.05 o 
  -4   4  11      237.39      212.41     39.33 o 
  -2   4  11      484.28      403.77     74.62 o 
   0   4  11       30.81       26.69     22.49 o 
 -15   5  11     2188.34     2532.20    200.79 o 
 -13   5  11      747.18      679.44    107.53 o 
 -11   5  11      822.96      827.89    118.00 o 
  -9   5  11     2232.10     2116.68    135.52 o 
  -7   5  11     1870.25     1853.15    105.74 o 
  -5   5  11      232.27      267.50     39.03 o 
  -3   5  11      495.45      523.01     57.78 o 
 -18   0  12     1138.83     1307.49    153.21 o 
 -16   0  12     4042.84     3770.22    262.64 o 
 -14   0  12     5566.60     5545.90    322.59 o 
 -12   0  12      811.52      818.37    127.51 o 
 -10   0  12     1084.07     1348.41    157.96 o 
  -8   0  12     2884.92     2534.10    216.01 o 
  -6   0  12     1642.37     1783.29    178.90 o 
  -4   0  12     1386.83     1289.41    151.30 o 
  -2   0  12     2319.00     2032.61    198.88 o 
 -17   1  12       21.44        0.00     24.87 o 
 -15   1  12       87.72      119.06     39.97 o 
 -13   1  12       50.94       47.42     43.77 o 
 -11   1  12       93.77       41.29     57.57 o 
  -9   1  12       30.46        0.00     33.31 o 
  -7   1  12        6.90        0.24     27.77 o 
  -5   1  12       28.77        6.07     47.58 o 
  -3   1  12       60.74       79.65     50.43 o 
  -1   1  12        4.99       14.73     29.67 o 
 -16   2  12     3061.48     3180.80    171.13 o 
 -14   2  12     2639.74     2942.13    164.75 o 
 -12   2  12     3264.01     3346.20    175.31 o 
 -10   2  12     1684.36     1715.90    147.97 o 
  -8   2  12     1341.43     1405.54    113.71 o 
  -6   2  12     2108.59     2296.63    146.65 o 
  -4   2  12     1839.33     2021.23    138.94 o 
  -2   2  12     1302.44     1349.58    114.29 o 
 -13   3  12       69.42      134.24     41.28 o 
 -11   3  12      350.37      290.20     58.05 o 
  -9   3  12      231.51      239.49     50.24 o 
  -7   3  12       68.00       72.93     33.56 o 
  -5   3  12      129.22       75.83     35.28 o 
                                                 
